# Supplementary material for: Quantitative Proteomics Comparison of Total Expressed Proteomes of Anisakis simplex Sensu Stricto, A. pegreffii, and Their Hybrid Genotype
Source: Genes (Basel). 2020 Aug 10;11(8):913. doi: 10.3390/genes11080913 (PMC7465371; doi:10.3390/genes11080913)
Supplement: Supplementary file 1 [file genes-11-00913-s001.zip]

Archive with 2 entries (2 files):
- Supplementary file 1.xlsx
- Table S1.docx
