# Supplementary material for: Quantitative Proteomics Comparison of Total Expressed Proteomes of Anisakis simplex Sensu Stricto, A. pegreffii, and Their Hybrid Genotype
Source: Genes (Basel). 2020 Aug 10;11(8):913. doi: 10.3390/genes11080913 (PMC7465371; doi:10.3390/genes11080913)
Supplement: Supplementary file 1 [file genes-11-00913-s001.zip › Supplementary file 1.xlsx]

## Sheet: Summary_QUANT_ iTRAQ2-3
Protein number Fig.2	DIFFERENTIAL PROTEINS FOR 5% FDR AT QUANTIT. LEVEL		A. pegreffii/A. simplex						A. hybrid/A. simplex						A. simplex/A. simplex
			Pegreffii1 vs simplex1			Pegreffii2 vs simplex3			Hybrid1 vs Simplex2			Hybrid2 vs Simplex4			Simplex2 vs Simplex1			Simplex4 vs Simplex3
	Protein_AC	Description	Ratio	Log2	FDR	Ratio	Log2	FDR	Ratio	Log2	FDR	Ratio	Log2	FDR	Ratio	Log2	FDR	Ratio	Log2	FDR
1	ANAH10-2PR	Anisakis hybrid protein				7.75272	2.9547	0				2.81656	1.49393	6.9297e-08				2.58967	1.37277	0
2	ANAH10496-4PR	Anisakis hybrid protein	5.11378	2.35439	0	4.44422	2.15193	5.4845e-14	2.37531	1.24811	0.000176199	2.4593	1.29825	5.95387e-06	0.779845	-0.358741	0.0517315	0.911602	-0.133524	0.621824		Significant (FDR<1%)
3	ANAH11654-2PR	Anisakis hybrid protein	1.29504	0.372992	0.861723				1.81635	0.861039	0.0455473				1.01821	0.0260299	1.00759					Significant (1%<FDR<5%)
4	ANAH1227-2PR	Anisakis hybrid protein	0.491475	-1.02481	0.0015788	0.422104	-1.24433	1.84125e-05	0.402899	-1.31151	3.7011e-06	0.423115	-1.24088	4.56773e-07	1.17801	0.236351	0.632376	1.03461	0.0490924	0.9992		Non-significant FDR>5%
5	ANAH1267-2PR	Anisakis hybrid protein	0.509371	-0.97321	0.00329178	0.787492	-0.344662	0.614909	0.683672	-0.548624	0.180227	0.868752	-0.202984	0.812074	1.07816	0.108573	0.948636	0.917469	-0.124269	0.645173
6	ANAH1378-1PR	Anisakis hybrid protein	1.63727	0.711293	0.224696	0.883854	-0.17812	0.914359	0.338945	-1.56088	1.70411e-08	0.601387	-0.733633	0.00915982	2.99946	1.5847	0	1.04571	0.0644856	0.999421
7	ANAH14787-1PR	Anisakis hybrid protein				0.322474	-1.63275	2.93998e-09				0.818064	-0.289714	0.630294				0.962653	-0.0549115	0.885367
8	ANAH14920-1PR	Anisakis hybrid protein				0.64095	-0.641716	0.11028				0.534289	-0.904308	0.000578939				1.12119	0.16503	0.813402
9	ANAH1517-1PR	Anisakis hybrid protein	0.977062	-0.0334783	0.996481				0.489332	-1.03111	0.00047818				1.24597	0.317268	0.311368
10	ANAH1517-2PR	Anisakis hybrid protein	0.977062	-0.0334783	0.995689	0.687697	-0.540156	0.250134	0.489332	-1.03111	0.000469158	0.602055	-0.732032	0.00927164	1.24597	0.317268	0.30999	1.05148	0.0724208	0.99704
11	ANAH1533-5PR	Anisakis hybrid protein	0.94893	-0.075627	0.976787	1.06566	0.0917494	0.999816	4.6175	2.20711	0	1.08718	0.120593	0.993136	0.505741	-0.98353	4.15384e-12	0.952839	-0.0696957	0.848285
12	ANAH1613-1PR	Anisakis hybrid protein				1.05894	0.082622	1.00647				0.279184	-1.84071	1.05398e-14				1.20453	0.268467	0.404456
13	ANAH1652-3PR	Anisakis hybrid protein	0.378876	-1.4002	2.37763e-06	0.530148	-0.915533	0.00410632	0.515492	-0.955978	0.00160282	0.597293	-0.743489	0.00786044	0.963886	-0.053066	0.909354	0.997558	-0.00352679	0.990996
14	ANAH17971-1PR	Anisakis hybrid protein				1.44799	0.534055	0.528888				2.08786	1.06202	0.000754548				0.786179	-0.34707	0.0224912
15	ANAH19571-1PR	Anisakis hybrid protein	0.400611	-1.31973	1.09787e-05	0.578037	-0.790766	0.0203637	1.10953	0.149944	0.993143	1.10484	0.143835	0.992436	0.997407	-0.00374554	1.00046	0.943981	-0.0831703	0.805725
16	ANAH1985-1PR	Anisakis hybrid protein	0.926592	-0.109994	0.965044	0.816642	-0.292225	0.733851	1.11595	0.158271	0.987084	0.585004	-0.773482	0.00513298	0.927678	-0.108304	0.804256	1.11101	0.151871	0.856392
17	ANAH2130-3PR	Anisakis hybrid protein	7.91937	2.98539	0	6.63298	2.72966	0	4.49847	2.16943	5.74461e-14	3.03631	1.60232	3.67286e-09	0.883754	-0.178283	0.545037	0.921055	-0.118641	0.659963
18	ANAH22134-1PR	Anisakis hybrid protein				1.5735	0.65398	0.300659				1.72809	0.789179	0.042931				0.84121	-0.249463	0.158071
19	ANAH22473-1PR	Anisakis hybrid protein	2.14351	1.09998	0.00408276	1.38387	0.468704	0.654961	2.56596	1.3595	2.46816e-05	2.8902	1.53117	2.57296e-08	1.45239	0.538427	0.00676673	1.11676	0.159323	0.839037
20	ANAH23051-1PR	Anisakis hybrid protein	0.967124	-0.0482276	0.997163	0.914875	-0.128353	0.962498	0.847047	-0.239486	0.815136	0.624978	-0.678122	0.0195919	1.05782	0.0810946	0.991515	1.14391	0.193976	0.715776
21	ANAH23235-2PR	Anisakis hybrid protein	1.63328	0.707776	0.231173	1.41477	0.500571	0.59472	1.98049	0.985859	0.010185	1.32391	0.40481	0.756067	0.886488	-0.173827	0.554155	0.957515	-0.0626334	0.864303
22	ANAH2381-1PR	Anisakis hybrid protein	2.02447	1.01755	0.0115633	0.967862	-0.0471265	1.03139	0.926896	-0.10952	0.953819	1.29928	0.377715	0.807083	1.51701	0.601226	0.00122903	0.95349	-0.0687105	0.848134
23	ANAH2387-1PR	Anisakis hybrid protein	1.78352	0.834726	0.0849259				1.89324	0.920854	0.0238973				1.06176	0.0864564	0.995817
24	ANAH24424-1PR	Anisakis hybrid protein	0.379182	-1.39904	2.35014e-06	0.439088	-1.18742	5.7317e-05	0.373996	-1.4189	4.42362e-07	0.470398	-1.08805	1.35172e-05	1.05652	0.0793203	0.993945	1.0525	0.073822	0.999237
25	ANAH276-4PR	Anisakis hybrid protein	1.89839	0.924774	0.0341984	1.04221	0.0596404	1.00484	1.31003	0.389605	0.817676	0.918682	-0.122362	0.930092	1.07956	0.110448	0.948117	1.21208	0.277486	0.368672
26	ANAH2918-2PR	Anisakis hybrid protein	1.91007	0.933626	0.031312	2.02737	1.01961	0.00632722	2.36915	1.24437	0.000184986	2.60058	1.37883	9.08084e-07	1.08362	0.115864	0.942042	1.00452	0.00650151	0.997852
27	ANAH2967-4PR	Anisakis hybrid protein	0.52214	-0.937492	0.00516363	0.613284	-0.705373	0.0546472	0.659943	-0.599587	0.128915	0.766109	-0.384379	0.400124	0.767729	-0.381331	0.0345111	1.06304	0.0881996	0.989875
28	ANAH2975-1PR	Anisakis hybrid protein	0.503351	-0.990365	0.00262271				0.706842	-0.500541	0.250045				1.20624	0.270514	0.492355
29	ANAH299-5PR	Anisakis hybrid protein				0.41599	-1.26538	1.28013e-05				0.358233	-1.48103	9.20559e-10				2.09814	1.06911	0
30	ANAH3118-1PR	Anisakis hybrid protein	0.685301	-0.54519	0.256351	0.588596	-0.76465	0.0282426	0.621892	-0.685264	0.0551276	0.731422	-0.451224	0.243132	1.11688	0.159478	0.89239	1.0038	0.00546692	0.996209
31	ANAH3489-5PR	Anisakis hybrid protein	1.07312	0.101814	1.00092	0.532221	-0.909904	0.00424684	1.00086	0.00124251	0.987227	0.648909	-0.623913	0.0396607	1.04629	0.0652833	1.0009	1.0562	0.0788861	0.993027
32	ANAH3571-1PR	Anisakis hybrid protein	1.761	0.816392	0.0987379	1.26342	0.33734	0.891399	2.04825	1.03439	0.00516415	1.62979	0.704682	0.109611	0.924779	-0.11282	0.78882	1.01092	0.0156756	0.996378
33	ANAH357-3PR	Anisakis hybrid protein	0.798678	-0.324314	0.694376	0.393086	-1.34708	2.43921e-06	1.00566	0.00814205	0.992049	0.617347	-0.695846	0.0153179	1.27624	0.351895	0.206121	0.825838	-0.27607	0.0947574
34	ANAH3624-1PR	Anisakis hybrid protein	3.11017	1.63699	3.54601e-07	0.932835	-0.100305	1.00247	1.66064	0.731736	0.153849	0.861852	-0.214487	0.795607	1.11543	0.157596	0.898647	1.1825	0.24184	0.529912
35	ANAH4078-4PR	Anisakis hybrid protein	0.613235	-0.705487	0.0731892	0.736772	-0.440709	0.435465	0.79147	-0.337394	0.604445	0.632773	-0.66024	0.0250153	0.989177	-0.0156988	0.981151	1.13221	0.179138	0.782222
36	ANAH4086-1PR	Anisakis hybrid protein				1.15843	0.21217	1.01144				3.61802	1.8552	2.1938e-12				0.744283	-0.426076	0.00319968
37	ANAH4307-1PR	Anisakis hybrid protein	3.1244	1.64358	3.18918e-07				2.94633	1.55892	6.07866e-07				0.857735	-0.221397	0.371161
38	ANAH4433-8PR	Anisakis hybrid protein	11.2057	3.48616	0	1.68102	0.749333	0.142091	5.98315	2.5809	0	1.01343	0.0192535	1.00384	1.00277	0.00398574	1.00233	1.11029	0.150938	0.858081
39	ANAH4805-12PR	Anisakis hybrid protein	1.73022	0.790953	0.121945				0.32891	-1.60424	6.41098e-09				1.604	0.681674	0.00013461
40	ANAH4816-1PR	Anisakis hybrid protein				1.69988	0.765433	0.124636				3.59153	1.8446	2.69524e-12				0.749101	-0.416768	0.00397473
41	ANAH5032-5PR	Anisakis hybrid protein	0.447643	-1.15958	0.000172464	0.512376	-0.964726	0.00221053	0.676149	-0.564586	0.16521	0.590158	-0.760828	0.00630633	0.903638	-0.146184	0.671314	0.944848	-0.0818459	0.80619
42	ANAH5172-1PR	Anisakis hybrid protein	0.908326	-0.138719	0.955834	0.830703	-0.267596	0.774394	0.662458	-0.594099	0.134949	0.573629	-0.801811	0.00364005	1.0283	0.0402678	1.00074	0.982725	-0.0251406	0.974699
43	ANAH5273-1PR	Anisakis hybrid protein	4.23488	2.08232	7.97544e-12	1.22132	0.288447	0.948517	1.30679	0.386026	0.823986	1.2015	0.264837	0.949436	0.941356	-0.0871873	0.857483	1.13637	0.18443	0.753952
44	ANAH6141-1PR	Anisakis hybrid protein	2.88496	1.52855	3.11868e-06	2.27465	1.18564	0.000606029	2.71883	1.44298	5.62585e-06	2.65507	1.40875	4.67978e-07	1.07774	0.108008	0.949154	0.911664	-0.133426	0.621307
45	ANAH6263-15PR	Anisakis hybrid protein	0.934396	-0.0978945	0.965591	0.972678	-0.0399662	1.03548	1.8931	0.920753	0.0236033	0.986305	-0.019894	1.00175	0.633381	-0.658854	1.88193e-05	0.844002	-0.244681	0.168202
46	ANAH6329-2PR	Anisakis hybrid protein	3.92837	1.97393	1.31441e-10	2.35617	1.23644	0.000266319	2.40078	1.26351	0.000137731	2.37388	1.24725	1.7764e-05	1.03935	0.0556826	1.00651	0.929737	-0.105106	0.72521
47	ANAH695-16PR	Anisakis hybrid protein	1.53879	0.621797	0.392619	1.35875	0.442285	0.720242	2.34491	1.22953	0.00023387	2.80355	1.48726	7.85934e-08	0.879671	-0.184964	0.514051	0.797375	-0.32667	0.0345634
48	ANAH695-1PR	Anisakis hybrid protein	10.9487	3.45269	0	1.11374	0.155414	1.02288	2.06076	1.04318	0.00464893	1.92799	0.947095	0.00508179	8.74212	3.12798	0	0.971595	-0.0415735	0.944989
49	ANAH695-8PR	Anisakis hybrid protein	1.9478	0.961848	0.0224604				3.57966	1.83982	8.09948e-10				0.883193	-0.1792	0.542177
50	ANAH7512-3PR	Anisakis hybrid protein	1.11307	0.154549	1.0162	0.729033	-0.455944	0.396474	0.437679	-1.19206	2.96586e-05	0.718596	-0.476748	0.192967	1.5595	0.641085	0.00041781	1.04982	0.070145	0.997191
51	ANAH7542-3PR	Anisakis hybrid protein	3.06087	1.61394	5.70193e-07	2.85736	1.51468	1.31262e-06	2.77257	1.47123	3.5379e-06	1.81906	0.863197	0.0163213	0.910387	-0.135448	0.703341	0.94506	-0.0815216	0.806257
52	ANAH7632-1PR	Anisakis hybrid protein	0.573722	-0.801575	0.0269351				0.731326	-0.451413	0.348943				1.02153	0.0307317	1.00528
53	ANAH777-1PR	Anisakis hybrid protein	0.300966	-1.73233	1.43255e-09	0.253688	-1.97887	1.63757e-13	0.129453	-2.9495	5.14698e-30	0.250767	-1.99558	4.74424e-17	1.03593	0.0509217	1.00217	1.01262	0.0180971	0.995347
54	ANAH777-4PR	Anisakis hybrid protein	0.378121	-1.40308	2.32224e-06	0.287374	-1.799	2.91047e-11	0.430501	-1.21591	2.08948e-05	0.299455	-1.73959	3.52459e-13	1.00384	0.00553553	1.00309	1.01262	0.0180971	0.994742
55	ANAH8642-1PR	Anisakis hybrid protein	0.884891	-0.176429	0.911596	0.8006	-0.320847	0.675232	2.57768	1.36607	2.28041e-05	1.93048	0.948958	0.00518456	0.752107	-0.410991	0.0202098	1.06147	0.0860691	0.988712
56	ANAH868-1PR	Anisakis hybrid protein	1.094	0.129611	1.00751	0.930731	-0.103564	0.994259	1.09399	0.129593	0.998161	1.89184	0.919789	0.00754251	0.998546	-0.00209857	0.993799	0.793311	-0.334041	0.0291391
57	ANAH9128-1PR	Anisakis hybrid protein	0.655239	-0.609908	0.166394	0.596526	-0.745342	0.0358852	0.970322	-0.0434648	0.986657	1.163	0.217851	0.985447	1.47365	0.559394	0.00389139	1.1482	0.199378	0.694863
58	ANAH9144-1PR	Anisakis hybrid protein	3.8449	1.94294	2.83999e-10	3.10393	1.63409	8.91422e-08	2.69747	1.43161	6.94426e-06	1.99902	0.999292	0.00237191	1.03338	0.0473717	1.00338	1.0318	0.045168	0.999998
59	ANAH9394-1PR	Anisakis hybrid protein	0.725886	-0.462185	0.419696	1.15378	0.206367	1.01549	1.07254	0.101025	0.986632	3.36558	1.75085	4.46219e-11	1.2529	0.325269	0.284013	0.597214	-0.743681	2.73649e-09
60	ANAH9523-1PR	Anisakis hybrid protein	0.393195	-1.34668	6.55218e-06	0.151286	-2.72465	1.53001e-25	0.581762	-0.781499	0.0197669	0.329003	-1.60383	2.43224e-11	0.888205	-0.171036	0.562308	0.983289	-0.024312	0.973625
61	ANAH9572-5PR	Anisakis hybrid protein	1.98429	0.988624	0.0158225	0.775413	-0.366963	0.584094	0.983501	-0.024002	1.00859	0.879065	-0.185958	0.825113	1.3047	0.383714	0.137161	1.07731	0.107427	0.987366
62	ANAH9579-2PR	Anisakis hybrid protein	2.08768	1.0619	0.00672596	2.07246	1.05134	0.00410811	2.94017	1.5559	5.90181e-07	2.31823	1.21303	3.79553e-05	0.899325	-0.153085	0.643072	0.967151	-0.0481864	0.917994
63	ANAH964-1PR	Anisakis hybrid protein	1.52127	0.60528	0.41872	1.72206	0.784132	0.105919	0.996828	-0.00458284	0.988787	1.76339	0.818353	0.0295895	1.05625	0.0789543	0.995931	1.04899	0.069001	0.995518
64	ANAP10598-3PR	Anisakis pegreffii protein				1.40879	0.49446	0.603181				1.9301	0.948673	0.00511787				0.950428	-0.0733503	0.835811
65	ANAP10737-1PR	Anisakis pegreffii protein	3.9513	1.98233	1.12077e-10	2.73275	1.45035	4.84367e-06	3.1742	1.66639	5.70638e-08	2.70108	1.43354	3.22627e-07	0.913363	-0.130739	0.720382	1.01082	0.0155287	0.995786
66	ANAP1108-1PR	Anisakis pegreffii protein	0.962056	-0.0558071	0.993787	1.23025	0.298957	0.946625	2.64996	1.40597	1.08681e-05	1.42196	0.507884	0.515815	0.876788	-0.189701	0.495258	1.12493	0.169832	0.804629
67	ANAP11409-2PR	Anisakis pegreffii protein	2.18271	1.12612	0.00294879				1.04214	0.0595553	0.989623				1.05397	0.0758347	1.00044
68	ANAP121-6PR	Anisakis pegreffii protein				0.261205	-1.93675	5.13544e-13				0.233172	-2.10053	1.17285e-18				1.08509	0.117821	0.95968
69	ANAP1221-8PR	Anisakis pegreffii protein				0.50756	-0.97835	0.00188841				0.672257	-0.572914	0.074683				1.09059	0.125104	0.951601
70	ANAP128-126PR	Anisakis pegreffii protein				0.526196	-0.926328	0.00366088				1.13079	0.17733	1.00277				0.904265	-0.145182	0.55497
71	ANAP128-127PR	Anisakis pegreffii protein				0.515092	-0.957097	0.00245518				1.02288	0.0326398	0.992327				0.872954	-0.196022	0.350536
72	ANAP128-128PR	Anisakis pegreffii protein				0.526196	-0.926328	0.00358617				1.20006	0.263102	0.94769				0.926309	-0.110435	0.700463
73	ANAP1355-1PR	Anisakis pegreffii protein				0.604461	-0.726278	0.0458385				0.967231	-0.048068	0.98753				1.20152	0.264855	0.414953
74	ANAP13823-2PR	Anisakis pegreffii protein	0.548124	-0.867425	0.0123167	0.525217	-0.929015	0.00357803	0.478815	-1.06246	0.000281958	0.463943	-1.10798	8.67298e-06	1.0383	0.0542262	1.00681	1.00586	0.00842476	0.994599
75	ANAP14229-1PR	Anisakis pegreffii protein	1.34477	0.427355	0.798091	1.03007	0.0427373	0.997577	2.99789	1.58395	3.76388e-07	2.25062	1.17032	9.315e-05	0.922941	-0.115689	0.785725	1.15632	0.209547	0.638756
76	ANAP16339-1PR	Anisakis pegreffii protein	0.533815	-0.905588	0.00759533	0.458258	-1.12577	0.00016791	0.803918	-0.314879	0.663993	0.847848	-0.238123	0.753826	1.03988	0.0564234	1.00535	0.915321	-0.127651	0.635532
77	ANAP16888-4PR	Anisakis pegreffii protein	1.13161	0.178382	0.998223	0.908112	-0.139059	0.956633	1.87208	0.904642	0.0287268	1.49598	0.581095	0.343745	1.16062	0.214892	0.706064	0.996083	-0.00566167	0.995479
78	ANAP17930-1PR	Anisakis pegreffii protein	1.20081	0.264008	0.972116	0.933396	-0.0994391	1.00378	3.67197	1.87655	3.19647e-10	1.77585	0.828508	0.0262222	0.805996	-0.311155	0.120135	1.20473	0.268716	0.404044
79	ANAP1821-4PR	Anisakis pegreffii protein	3.17814	1.66818	1.90301e-07	2.3706	1.24525	0.000232648	1.69519	0.76145	0.124632	1.67289	0.742344	0.0767347	1.19543	0.257529	0.545357	0.85479	-0.226358	0.227788
80	ANAP18637-1PR	Anisakis pegreffii protein	1.67254	0.742038	0.179152	1.46056	0.54652	0.514721	2.18239	1.12591	0.00128584	2.28447	1.19186	5.94473e-05	0.737126	-0.440017	0.0105538	0.84436	-0.244069	0.168464
81	ANAP1921-2PR	Anisakis pegreffii protein				0.565537	-0.822308	0.0134438				0.799925	-0.322062	0.553439				0.987963	-0.0174704	0.990868
82	ANAP20095-1PR	Anisakis pegreffii protein	5.50597	2.461	0	2.99688	1.58346	2.89806e-07	3.2992	1.72212	1.59564e-08	1.53634	0.619494	0.250945	0.764958	-0.386548	0.0316336	0.899324	-0.153086	0.53711
83	ANAP228-1PR	Anisakis pegreffii protein	10.8412	3.43846	0	4.01664	2.00599	4.02197e-12	3.04773	1.60773	2.26195e-07	3.0696	1.61805	2.47442e-09	0.818928	-0.288192	0.166947	0.976298	-0.0346065	0.956398
84	ANAP245-1PR	Anisakis pegreffii protein				1.98553	0.989527	0.00956758				3.41728	1.77285	2.39368e-11				0.81266	-0.299277	0.0598056
85	ANAP245-6PR	Anisakis pegreffii protein	1.84339	0.882364	0.0529112				2.42216	1.27629	0.000113021				1.06667	0.0931085	0.98472
86	ANAP245-9PR	Anisakis pegreffii protein	1.84339	0.882364	0.0535565	1.96421	0.973948	0.011351	2.42216	1.27629	0.000110393	2.68837	1.42673	3.66748e-07	1.06667	0.0931085	0.985494	0.916718	-0.125451	0.641297
87	ANAP258-1PR	Anisakis pegreffii protein	0.512689	-0.963845	0.00365787	0.448652	-1.15633	9.90651e-05	0.49327	-1.01955	0.000565619	0.431874	-1.21132	8.37938e-07	1.04502	0.0635319	1.00125	1.03211	0.0455924	0.999078
88	ANAP258-2PR	Anisakis pegreffii protein	0.618412	-0.69336	0.0826974	0.703288	-0.507813	0.304678	0.546156	-0.872616	0.00557665	0.642885	-0.637367	0.0327399	1.00486	0.00699302	0.998402	1.02841	0.0404177	1.00165
89	ANAP258-4PR	Anisakis pegreffii protein	0.620309	-0.688942	0.0852481	0.839252	-0.252823	0.806939	0.628099	-0.670935	0.0620764	0.609405	-0.714526	0.0119067	1.00432	0.00622215	1.00042	1.02841	0.0404177	1.00217
90	ANAP2681-1PR	Anisakis pegreffii protein	2.48244	1.31176	0.00015391				2.05754	1.04092	0.00473789				0.607395	-0.719293	1.93001e-06
91	ANAP2713-1PR	Anisakis pegreffii protein	1.67634	0.745314	0.174447	0.924687	-0.112963	0.983829	1.39593	0.481226	0.636181	1.86119	0.896223	0.0104371	0.972624	-0.0400459	0.934265	0.767979	-0.380861	0.0103757
92	ANAP293-7PR	Anisakis pegreffii protein	0.515945	-0.95471	0.00405171	0.483176	-1.04938	0.000601617	0.856037	-0.224254	0.820821	0.861121	-0.215712	0.789664	1.14473	0.195013	0.78031	0.864891	-0.209409	0.286631
93	ANAP2957-1PR	Anisakis pegreffii protein	2.49581	1.31951	0.000140565				1.96615	0.975372	0.011724				0.890752	-0.166905	0.582179
94	ANAP2965-1PR	Anisakis pegreffii protein	2.2445	1.1664	0.00162098	1.3048	0.383826	0.824638	1.57516	0.655501	0.250778	1.09066	0.125207	0.993227	0.719375	-0.475184	0.00424891	1.04623	0.0652054	1.00141
95	ANAP3002-1PR	Anisakis pegreffii protein	0.807131	-0.309126	0.738676				0.417508	-1.26013	9.08011e-06				5.73628	2.52012	0
96	ANAP3264-1PR	Anisakis pegreffii protein				1.80469	0.851754	0.0509208				0.615922	-0.69918	0.0147053				1.34167	0.424027	0.0286442
97	ANAP3585-1PR	Anisakis pegreffii protein	4.09231	2.03292	2.98499e-11	2.62212	1.39073	1.61341e-05	2.54813	1.34944	2.94911e-05	1.83438	0.875296	0.0139561	0.929251	-0.10586	0.809378	0.870151	-0.200662	0.328274
98	ANAP3619-1PR	Anisakis pegreffii protein	7.64635	2.93477	0	1.08448	0.117002	1.00568	1.80976	0.855797	0.0476615	1.09144	0.126227	0.995543	5.525	2.46597	0	1.1707	0.227374	0.581445
99	ANAP3647-1PR	Anisakis pegreffii protein				5.45261	2.44695	0				1.21083	0.276002	0.940769				5.42606	2.43991	0
100	ANAP3-6PR	Anisakis pegreffii protein	1.10154	0.139524	1.01612	1.32435	0.405289	0.773995	1.09079	0.125369	0.992083	1.80459	0.851674	0.0193892	1.22495	0.292726	0.402044	0.786442	-0.346588	0.0221429
101	ANAP4471-1PR	Anisakis pegreffii protein	0.43461	-1.20221	8.97425e-05				0.441671	-1.17895	3.76579e-05				0.958356	-0.0613665	0.904691
102	ANAP4471-3PR	Anisakis pegreffii protein	0.427302	-1.22667	5.82944e-05	0.451347	-1.14769	0.000113379	0.402899	-1.31151	3.55875e-06	0.424704	-1.23547	4.63656e-07	0.978132	-0.0318996	0.944152	1.03917	0.0554328	1.00736
103	ANAP472-1PR	Anisakis pegreffii protein				2.89848	1.5353	8.58524e-07				1.26796	0.342507	0.84758				1.76644	0.820847	4.22767e-09
104	ANAP4739-18PR	Anisakis pegreffii protein				0.870411	-0.200232	0.89081				1.79774	0.846181	0.0206213				0.735526	-0.443151	0.00210128
105	ANAP5313-1PR	Anisakis pegreffii protein	0.488945	-1.03226	0.00142999				0.747244	-0.420349	0.419741				0.772296	-0.372773	0.0409729
106	ANAP5435-12PR	Anisakis pegreffii protein	1.92681	0.946212	0.0272808	1.4776	0.563258	0.473175	1.89972	0.925783	0.0226152	1.63979	0.71351	0.101753	1.19453	0.256441	0.545059	0.861511	-0.215058	0.263535
107	ANAP550-11PR	Anisakis pegreffii protein				1.32589	0.406965	0.771406				1.97291	0.980326	0.00330199				0.718927	-0.476082	0.000723091
108	ANAP590-3PR	Anisakis pegreffii protein				2.02299	1.01649	0.00652967				1.09626	0.132589	0.989251				1.7239	0.785676	2.90789e-08
109	ANAP6590-1PR	Anisakis pegreffii protein	0.59243	-0.755283	0.0458355	0.650331	-0.620754	0.130587	1.17486	0.232494	0.971462	1.13614	0.184144	1.00029	0.967117	-0.0482382	0.924372	0.843065	-0.246284	0.166205
110	ANAP667-10PR	Anisakis pegreffii protein	1.70446	0.769317	0.14285	1.44059	0.526659	0.544538	2.30023	1.20178	0.000373367	2.14424	1.10047	0.000380561	1.0261	0.0371644	1.00068	0.958268	-0.0614992	0.86723
111	ANAP667-11PR	Anisakis pegreffii protein	1.55552	0.637394	0.366313	1.5622	0.643581	0.306329	1.93277	0.950669	0.0165675	2.10928	1.07675	0.000588122	1.10501	0.144054	0.912505	0.958432	-0.061252	0.865752
112	ANAP667-16PR	Anisakis pegreffii protein	1.4816	0.567151	0.470749	1.33674	0.418724	0.754171	2.69293	1.42918	7.07209e-06	2.2243	1.15335	0.000131223	0.90235	-0.14824	0.66295	0.896841	-0.157077	0.531515
113	ANAP667-20PR	Anisakis pegreffii protein	1.74153	0.800353	0.115106	1.37721	0.461748	0.674245	2.57349	1.36373	2.32638e-05	2.66239	1.41272	4.39721e-07	0.941544	-0.0868994	0.859031	0.856182	-0.22401	0.232256
114	ANAP67-16PR	Anisakis pegreffii protein	0.533508	-0.906418	0.007631	0.536057	-0.899541	0.00492225	0.722856	-0.46822	0.310736	0.67422	-0.568709	0.0776352	1.08207	0.113791	0.942286	1.01507	0.0215834	1.00116
115	ANAP7276-17PR	Anisakis pegreffii protein	5.06463	2.34046	0				65.1333	6.02532	0				0.498918	-1.00312	1.46964e-12
116	ANAP7495-1PR	Anisakis pegreffii protein				1.80053	0.848422	0.0525536				1.76659	0.82097	0.0287624				0.876362	-0.190401	0.370235
117	ANAP770-2PR	Anisakis pegreffii protein	0.448735	-1.15607	0.000179449	0.714604	-0.484784	0.339522	0.687878	-0.539775	0.191595	0.78975	-0.340533	0.504623	0.90496	-0.144075	0.678798	1.0352	0.0499053	1.00128
118	ANAP7903-1PR	Anisakis pegreffii protein	0.436845	-1.19481	0.000100223	0.910992	-0.13449	0.957007	0.747404	-0.420039	0.419019	0.798718	-0.324242	0.548251	0.912329	-0.132374	0.713543	1.07085	0.0987505	0.983377
119	ANAP791-1PR	Anisakis pegreffii protein	1.09342	0.128846	1.00685	0.55571	-0.847597	0.0097961	1.50879	0.593389	0.378626	0.979369	-0.0300754	0.997085	0.99812	-0.00271508	0.994266	1.02691	0.0383076	0.999697
120	ANAP850-3PR	Anisakis pegreffii protein				0.518151	-0.948555	0.00276783				0.949901	-0.0741507	0.966797				0.974404	-0.0374084	0.955848
121	ANAP8563-1PR	Anisakis pegreffii protein				2.12221	1.08557	0.00276135				1.32831	0.40959	0.748369				0.874413	-0.193613	0.355563
122	ANAP887-2PR	Anisakis pegreffii protein				0.50858	-0.975454	0.00193454				1.09369	0.129208	0.990581				1.00511	0.00735652	0.993288
123	ANAP9285-5PR	Anisakis pegreffii protein				1.90347	0.928634	0.0201743				1.76182	0.817065	0.0294794				0.923421	-0.114939	0.684465
124	ANAP9285-6PR	Anisakis pegreffii protein	4.94503	2.30598	0				2.15035	1.10457	0.00177752				1.06094	0.0853441	1.00057
125	ANAP975-1PR	Anisakis pegreffii protein	2.00248	1.00179	0.0135724	1.61241	0.689218	0.229491	1.8196	0.863619	0.0450893	1.21892	0.285603	0.943076	0.957835	-0.0621508	0.907738	1.10349	0.142068	0.886167
126	ANAP9880-1PR	Anisakis pegreffii protein	1.76449	0.819251	0.0965117	0.952262	-0.0705697	1.0157	9.77178	3.28862	0	1.05616	0.0788347	0.995844	0.679637	-0.557164	0.000437282	1.04416	0.0623461	1.00514
127	ANAS1021-17TR	Anisakis simplex protein	0.548638	-0.866073	0.0123606	0.612469	-0.707292	0.0539384	0.745691	-0.423351	0.412116	0.748918	-0.417121	0.323448	0.938377	-0.09176	0.847567	0.915964	-0.126637	0.64038
128	ANAS1030-2TR	Anisakis simplex protein	1.08972	0.123953	1.01	0.555772	-0.847435	0.00966429	0.970978	-0.0424897	0.987505	0.755606	-0.404294	0.349765	0.994026	-0.00864422	0.999142	0.917609	-0.124049	0.634808
129	ANAS1197-1TR	Anisakis simplex protein	1.12548	0.170536	1.00719	0.352958	-1.50243	8.07523e-08	0.745034	-0.424621	0.411122	0.593645	-0.752329	0.00707572	1.26398	0.337979	0.242866	0.901779	-0.149154	0.545228
130	ANAS12312-1TR	Anisakis simplex protein	1.59165	0.670521	0.291638	1.43672	0.52278	0.54222	2.9412	1.5564	6.1243e-07	2.67435	1.41919	4.057e-07	0.820417	-0.285571	0.173994	0.931518	-0.102345	0.74244
131	ANAS1262-11TR	Anisakis simplex protein	1.33192	0.413502	0.823603				1.81981	0.863785	0.0455394				0.979968	-0.0291929	0.948968
132	ANAS12947-1TR	Anisakis simplex protein	0.443161	-1.1741	0.000139229				0.786191	-0.347049	0.571913				0.972185	-0.0406974	0.934901
133	ANAS142-23TR	Anisakis simplex protein				0.709067	-0.496006	0.318274				0.630773	-0.664808	0.0235807				0.806855	-0.309618	0.0489491
134	ANAS1538-3TR	Anisakis simplex protein	1.03369	0.0478064	0.99694				1.85904	0.894557	0.0321207				0.759314	-0.397231	0.0257995
135	ANAS163-8TR	Anisakis simplex protein	0.600905	-0.73479	0.05428	0.4392	-1.18705	5.56086e-05	2.35903	1.23819	0.000203287	2.52594	1.33682	2.45915e-06	0.952366	-0.0704124	0.91038	1.03856	0.054578	1.00654
136	ANAS1679-11TR	Anisakis simplex protein	0.448735	-1.15607	0.000175371	0.576991	-0.79338	0.0199017	0.687878	-0.539775	0.190292	0.76942	-0.378157	0.412346	0.90496	-0.144075	0.677303	0.867409	-0.205215	0.306391
137	ANAS1685-8TR	Anisakis simplex protein	1.33269	0.414344	0.828417	1.23678	0.306589	0.927843	1.84804	0.885998	0.0356074	1.05061	0.0712206	0.994771	0.847067	-0.239451	0.301687	1.17443	0.231966	0.558433
138	ANAS1813-1TR	Anisakis simplex protein	2.07896	1.05586	0.00722471	2.15749	1.10936	0.00203137	2.93419	1.55296	6.03336e-07	2.45306	1.29458	6.30483e-06	0.906344	-0.141869	0.682892	0.984073	-0.0231623	0.977559
139	ANAS1813-2TR	Anisakis simplex protein	1.88343	0.913363	0.0390934	1.75582	0.812147	0.0772755	2.81633	1.49382	2.23264e-06	2.67688	1.42055	4.10826e-07	0.892653	-0.163829	0.601158	1.0174	0.0248845	1.00719
140	ANAS18294-1TR	Anisakis simplex protein	1.77959	0.831544	0.0853809	1.54623	0.628757	0.328235	2.39182	1.25811	0.000149182	1.95327	0.965889	0.00404775	1.01033	0.0148239	1.0007	0.94506	-0.0815216	0.807434
141	ANAS18621-6TR	Anisakis simplex protein	0.334027	-1.58197	5.35949e-08	0.496987	-1.00872	0.00117605	0.789288	-0.341376	0.593006	0.691629	-0.531929	0.109649	0.952548	-0.0701359	0.910752	1.02405	0.0342924	1.0004
142	ANAS188-11TR	Anisakis simplex protein	0.298473	-1.74433	1.11166e-09	0.261205	-1.93675	5.64898e-13	0.263411	-1.92461	9.32494e-13	0.253744	-1.97856	6.32192e-17	1.03081	0.043775	1.00088	1.08509	0.117821	0.960578
143	ANAS19069-1TR	Anisakis simplex protein	1.66415	0.734784	0.184399				2.19838	1.13644	0.00109407				0.993991	-0.00869565	0.999512
144	ANAS19190-3TR	Anisakis simplex protein	1.01485	0.0212664	1.00706	0.527671	-0.92229	0.00375355	0.888236	-0.170986	0.900416	0.89732	-0.156305	0.879627	0.967322	-0.0479316	0.921505	1.10735	0.147105	0.866347
145	ANAS1945-1TR	Anisakis simplex protein	0.629511	-0.667698	0.102528	0.762809	-0.390606	0.540641	0.933819	-0.0987856	0.967822	0.509248	-0.973561	0.00015101	0.872542	-0.196704	0.47581	1.31181	0.391561	0.0542696
146	ANAS1981-2TR	Anisakis simplex protein	0.712228	-0.48959	0.368848	0.469775	-1.08996	0.000301712	0.779906	-0.358629	0.539474	0.576933	-0.793523	0.00391783	1.16086	0.215199	0.704632	1.04292	0.0606313	1.00862
147	ANAS2128-5TR	Anisakis simplex protein	0.235958	-2.0834	1.27644e-13	0.187692	-2.41356	4.78998e-20	1.15183	0.203926	0.995666	1.21941	0.286185	0.945571	0.870831	-0.199535	0.465482	0.903222	-0.146848	0.557014
148	ANAS2152-3TR	Anisakis simplex protein	1.2033	0.266996	0.974588	1.96325	0.973246	0.0112946	1.44064	0.526713	0.524417	1.04653	0.0656183	0.999656	0.93894	-0.0908958	0.849744	1.18187	0.241067	0.534159
149	ANAS2213-2TR	Anisakis simplex protein	1.05164	0.0726407	0.99945	0.909089	-0.137506	0.954651	4.11293	2.04017	2.90422e-12	0.975823	-0.0353083	0.990522	0.768617	-0.379664	0.0352057	1.05651	0.0793024	0.992069
150	ANAS2236-14TR	Anisakis simplex protein	1.9941	0.995737	0.0145494				1.34838	0.431232	0.734913				1.17466	0.232246	0.646501
151	ANAS2269-8TR	Anisakis simplex protein	0.725347	-0.463258	0.417843	0.732918	-0.448277	0.415743	0.789622	-0.340767	0.593994	0.656521	-0.607086	0.0486878	0.97369	-0.0384653	0.936261	1.00819	0.0117669	1.00037
152	ANAS2314-6TR	Anisakis simplex protein	0.851933	-0.231188	0.869688				1.81608	0.860826	0.0451441				0.61651	-0.697803	4.52787e-06
153	ANAS23872-1TR	Anisakis simplex protein				0.52269	-0.935972	0.00326111				1.08582	0.118784	0.99286				0.999181	-0.00118196	0.988769
154	ANAS2413-10TR	Anisakis simplex protein				0.530193	-0.915411	0.00403528				0.59134	-0.75794	0.00652356				1.11228	0.153522	0.855513
155	ANAS2554-2TR	Anisakis simplex protein				1.40879	0.49446	0.601229				1.9301	0.948673	0.00502808				0.950428	-0.0733503	0.834681
156	ANAS2554-4TR	Anisakis simplex protein	0.534513	-0.903704	0.00767919				0.61312	-0.705759	0.0457626				1.20792	0.272524	0.487695
157	ANAS261-2TR	Anisakis simplex protein	0.81519	-0.294793	0.78267	0.992373	-0.0110454	1.01962	1.83634	0.876832	0.0397587	0.873334	-0.195395	0.81282	0.733286	-0.447552	0.00879741	0.986031	-0.020295	0.991171
158	ANAS2659-2TR	Anisakis simplex protein	1.21427	0.280087	0.961899	1.19957	0.262522	0.974658	0.589466	-0.76252	0.0240816	0.856736	-0.223077	0.775006	1.1668	0.222556	0.681348	1.11382	0.155519	0.849907
159	ANAS2704-6TR	Anisakis simplex protein				1.15656	0.209835	1.01616				0.595867	-0.746937	0.00752374				0.968747	-0.0458079	0.928813
160	ANAS2724-2TR	Anisakis simplex protein				0.555219	-0.848871	0.00976594				0.774635	-0.368411	0.44121				1.07515	0.104535	0.991938
161	ANAS2998-4TR	Anisakis simplex protein	0.639873	-0.644142	0.123912	0.590432	-0.760157	0.0296546	0.692103	-0.530941	0.199696	0.830595	-0.267782	0.684357	1.05748	0.0806311	0.992806	1.09088	0.125496	0.949327
162	ANAS3030-4TR	Anisakis simplex protein				0.579004	-0.788354	0.0204858				0.655337	-0.609692	0.047373				0.914118	-0.129548	0.63181
163	ANAS3657-3TR	Anisakis simplex protein	0.335462	-1.57578	5.91069e-08	0.395099	-1.33971	2.7433e-06	0.606874	-0.720531	0.0395135	0.552265	-0.856568	0.0014178	0.98112	-0.0274989	0.951313	1.16262	0.217382	0.627037
164	ANAS371-1TR	Anisakis simplex protein				0.138369	-2.85341	6.0959e-28				0.677506	-0.561695	0.0839213				1.23768	0.307641	0.247568
165	ANAS3712-1TR	Anisakis simplex protein	0.620927	-0.687505	0.0857787				0.615807	-0.69945	0.0474437				1.09756	0.134294	0.908405
166	ANAS4006-1TR	Anisakis simplex protein	0.954473	-0.0672244	0.985858				12.8313	3.6816	0				0.876911	-0.189498	0.493735
167	ANAS4145-3TR	Anisakis simplex protein	0.932004	-0.101593	0.963758				0.425817	-1.23169	1.55221e-05				0.935723	-0.0958458	0.841777
168	ANAS4205-2TR	Anisakis simplex protein	0.670916	-0.575796	0.207862				0.546528	-0.871632	0.00548829				0.970325	-0.0434606	0.933632
169	ANAS4205-3TR	Anisakis simplex protein	0.727989	-0.458012	0.418427	0.75366	-0.408015	0.513806	0.546528	-0.871632	0.00557405	0.759397	-0.397073	0.368148	1.32891	0.410249	0.0892174	0.830121	-0.268606	0.108017
170	ANAS422-5TR	Anisakis simplex protein	0.58061	-0.784358	0.0328518	0.722609	-0.468713	0.365597	0.710888	-0.492305	0.262604	0.83661	-0.257373	0.713734	1.01284	0.0184131	1.00264	1.02835	0.0403344	1.00418
171	ANAS422-6TR	Anisakis simplex protein	0.510146	-0.971017	0.00333879	0.720759	-0.47241	0.360405	0.710888	-0.492305	0.261112	0.829964	-0.268879	0.68377	0.975011	-0.0365095	0.939721	1.03748	0.05308	1.00119
172	ANAS424-11TR	Anisakis simplex protein	0.407301	-1.29583	1.71588e-05	0.887437	-0.172284	0.921776	0.812763	-0.299094	0.695348	1.13493	0.182598	0.998622	0.810982	-0.302259	0.13835	0.924567	-0.11315	0.694199
173	ANAS4400-1TR	Anisakis simplex protein	0.413619	-1.27363	2.5015e-05	0.712081	-0.489887	0.328406	0.678241	-0.56013	0.17094	0.76921	-0.378551	0.412727	1.10181	0.139877	0.900523	1.1314	0.178113	0.780956
174	ANAS4685-1TR	Anisakis simplex protein				0.55069	-0.860687	0.00842904				0.84805	-0.237779	0.750374				0.970222	-0.0436125	0.938701
175	ANAS5391-7TR	Anisakis simplex protein	0.954031	-0.0678922	0.986579	0.876721	-0.18981	0.901751	2.14199	1.09895	0.00191849	1.0167	0.0238971	0.99729	0.56539	-0.822682	2.0531e-08	0.944794	-0.0819289	0.806449
176	ANAS5415-1TR	Anisakis simplex protein	1.03261	0.0462997	0.995669	0.845011	-0.242958	0.826699	1.02029	0.0289829	0.996431	0.605459	-0.723898	0.0103277	1.09075	0.125316	0.928011	0.901625	-0.1494	0.547548
177	ANAS543-3TR	Anisakis simplex protein	0.937007	-0.0938686	0.963186	0.835124	-0.259938	0.793528	0.699469	-0.515667	0.223055	0.576166	-0.795444	0.00400649	1.06455	0.0902502	0.994681	1.06891	0.0961466	0.99282
178	ANAS5445-8TR	Anisakis simplex protein	1.46118	0.547132	0.508063				1.90142	0.927078	0.0225241				0.990867	-0.0132364	0.989606
179	ANAS5529-1TR	Anisakis simplex protein	0.59243	-0.755283	0.0452479	0.650331	-0.620754	0.131906	1.17486	0.232494	0.970506	1.13614	0.184144	1.00105	0.967117	-0.0482382	0.923449	0.843065	-0.246284	0.167359
180	ANAS5998-1TR	Anisakis simplex protein	0.412953	-1.27595	2.46264e-05				1.00348	0.00501589	0.991231				1.0029	0.00418105	1.00094
181	ANAS623-3TR	Anisakis simplex protein	0.87607	-0.190882	0.904306	0.969432	-0.0447887	1.0386	0.767854	-0.381096	0.504839	0.650571	-0.620221	0.0414403	1.05462	0.0767291	1.00023	1.23611	0.305807	0.249628
182	ANAS6350-1TR	Anisakis simplex protein	0.544259	-0.877635	0.0110011	0.189054	-2.40313	6.15368e-20	0.689294	-0.536809	0.19514	0.375884	-1.41164	5.94371e-09	0.836159	-0.258151	0.243111	1.06517	0.0910809	0.990861
183	ANAS651-15TR	Anisakis simplex protein	0.919984	-0.12032	0.974698	2.33126	1.22111	0.000334252	1.25211	0.324358	0.902597	0.848521	-0.236978	0.749797	0.89065	-0.167069	0.582298	1.2966	0.374729	0.0735499
184	ANAS6846-3TR	Anisakis simplex protein	0.303293	-1.72121	1.80673e-09				1.20618	0.270441	0.949436				0.72326	-0.467415	0.00527055
185	ANAS6939-1TR	Anisakis simplex protein	2.65045	1.40623	3.06581e-05				1.19021	0.251212	0.967518				1.24825	0.319911	0.300742
186	ANAS7239-1TR	Anisakis simplex protein	1.01611	0.0230554	1.00538	0.683044	-0.549949	0.230303	0.745629	-0.423471	0.413567	0.639415	-0.645174	0.0297382	1.23198	0.300982	0.372631	1.06123	0.0857338	0.990326
187	ANAS7327-1TR	Anisakis simplex protein				1.55794	0.639638	0.31082				2.0249	1.01785	0.00170635				0.781984	-0.35479	0.017882
188	ANAS7432-6TR	Anisakis simplex protein				0.498589	-1.00408	0.00124216				0.635503	-0.654029	0.0268854				1.08055	0.111771	0.97424
189	ANAS7857-1TR	Anisakis simplex protein	0.61219	-0.707948	0.0718672	0.684963	-0.545901	0.238771	0.683114	-0.549801	0.179197	0.576896	-0.793616	0.00398506	1.00853	0.012249	1.00723	1.02419	0.0344816	1.00017
190	ANAS8-364TR	Anisakis simplex protein	0.52254	-0.936386	0.00515639	0.539594	-0.890054	0.00561974	0.691711	-0.531759	0.199254	0.694803	-0.525324	0.115736	1.02878	0.0409395	1.00228	0.99431	-0.00823301	0.994669
191	ANAS852-3TR	Anisakis simplex protein	0.838771	-0.253652	0.832287				2.50287	1.32358	4.59457e-05				0.776076	-0.365729	0.046293
192	ANAS8637-4TR	Anisakis simplex protein				0.783206	-0.352537	0.602218				0.438332	-1.18991	1.34888e-06				1.36356	0.447377	0.0160515
193	ANAS9234-1TR	Anisakis simplex protein	0.548907	-0.865366	0.0122952	0.576277	-0.795166	0.0196861	0.596662	-0.745015	0.0298688	0.531291	-0.912427	0.000514719	1.19224	0.253671	0.55276	1.03477	0.0493127	1.00184
194	ANAS9434-1TR	Anisakis simplex protein	4.24037	2.08419	8.2618e-12				0.60878	-0.716006	0.0414493				2.55545	1.35358	0
195	ANAS9683-5TR	Anisakis simplex protein	0.734996	-0.444192	0.441878	0.659378	-0.600822	0.154249	2.75175	1.46035	3.99552e-06	2.50506	1.32485	3.20302e-06	1.05052	0.071097	1.00211	0.975491	-0.0358002	0.959677
196	ANAS992-7TR	Anisakis simplex protein				0.6614	-0.596405	0.159363				1.84255	0.881703	0.0127342				0.658182	-0.603441	3.5849e-06

## Sheet: Functional Analysis
Protein number Fig. 2	Sequence Name	Fasta Sequence	Sequence Length	Blast Hit Description	Blast Hit Accession	Top-Hit Specie	Blast E-Value	Blast Hit Score	Hit Align Length	Hit Positives	Similarity (%)	Function	Biological Process and location
1	ANAH10-2PR		729	transport sec23a	ERG79788	Ascaris suum	0	1275	753	667	88.579	zinc ion binding, ER to Golgi vesicle-mediated transport, intracellular protein transport	COPII vesicle coat
2	ANAH10496-4PR		269	class 3 family-containing	KHN81003	Toxocara canis	2.43154e-75	237.269	276	178	64.4928	lipid metabolic process
3	ANAH11654-2PR		75	Histone H2B 1	KJH43258	Dictyocaulus viviparus	1.87395e-24	91.6633	43	43	100	DNA binding, protein heterodimerization activity, pharynx development, nematode larval development, locomotion, embryo development ending in birth or egg hatching, innate immune response, reproduction, nucleosome assembly	lipid particle NuA4 histone acetyltransferase complex nuclear nucleosome
4	ANAH1227-2PR		93	leucine-rich repeat-containing	KHN76765	Toxocara canis	8.29411e-38	137.502	91	76	83.5165
5	ANAH1267-2PR		80	Reticulocyte-binding 2 a	KHN87626	Toxocara canis	1.26467e-39	129.028	77	66	85.7143
6	ANAH1378-1PR		84	heat shock factor binding 1	KHN87541	Toxocara canis	3.57468e-45	143.28	84	75	89.2857
7	ANAH14787-1PR		93	Hypothetical protein CBG16427	CDJ83910	Haemonchus contortus	3.59985e-16	72.0182	91	56	61.5385
8	ANAH14920-1PR		80	acyl binding	KHJ78405	Oesophagostomum dentatum	1.03103e-12	61.2326	79	48	60.7595
9	ANAH1517-1PR		159	Dihydrolipoyllysine-residue succinyltransferase component of 2-oxoglutarate dehydrogenase mitochondrial	KHN83961	Toxocara canis	7.54882e-46	149.828	76	75	98.6842	dihydrolipoyllysine-residue succinyltransferase activity, tricarboxylic acid cycle	oxoglutarate dehydrogenase complex
10	ANAH1517-2PR		150	Dihydrolipoyllysine-residue succinyltransferase component of 2-oxoglutarate dehydrogenase mitochondrial	KHN83961	Toxocara canis	5.63498e-46	149.443	76	75	98.6842	dihydrolipoyllysine-residue succinyltransferase activity, tricarboxylic acid cycle	oxoglutarate dehydrogenase complex
11	ANAH1533-5PR		505	aspartyl aminopeptidase	ERG78727	Ascaris suum	0	753.051	494	423	85.6275	zinc ion binding, aminopeptidase activity, proteolysis, metallopeptidase activity
12	ANAH1613-1PR		348	integrin alpha pat-2	ERG80089	Ascaris suum	6.90013e-156	470.315	357	302	84.5938	integrin-mediated signaling pathway, cell adhesion	integrin complex
13	ANAH1652-3PR		192	cre-tth-1 protein	ERG81070	Ascaris suum	2.7963e-103	298.901	193	171	88.601	actin filament organization, actin monomer binding
14	ANAH17971-1PR		291	synthase trehalose-6-phosphate	AHY24645	Anisakis simplex	0	530.406	291	287	98.6254	alpha,alpha-trehalose-phosphate synthase (UDP-forming) activity, trehalose biosynthetic process
15	ANAH19571-1PR		165	Transthyretin 46	KHN81755	Toxocara canis	6.56561e-74	213.001	128	112	87.5
16	ANAH1985-1PR		553	Prolyl 4-hydroxylase subunit alpha-1	KHN73657	Toxocara canis	0	1006.13	602	533	88.5382	procollagen-proline 4-dioxygenase activity, L-ascorbic acid binding, oxidoreductase activity, acting on single donors with incorporation of molecular oxygen, incorporation of two atoms of oxygen, protein binding, iron ion binding, peptidyl-proline hydroxylation, oxidation-reduction process	endoplasmic reticulum
17	ANAH2130-3PR		323	Zinc metallo ase nas-13	KHN70807	Toxocara canis	5.52969e-76	238.81	290	173	59.6552	zinc ion binding, proteolysis, metalloendopeptidase activity
18	ANAH22134-1PR		81	Phosphate-regulating neutral endopeptidase	KHN77448	Toxocara canis	1.59798e-24	98.5969	82	65	79.2683	proteolysis, metalloendopeptidase activity
19	ANAH22473-1PR		128	Endochitinase 1	ERG85606	Ascaris suum	3.8339e-54	178.718	101	92	91.0891	chitinase activity, cell wall macromolecule catabolic process, chitin catabolic process
20	ANAH23051-1PR		93	CAMK MLCK kinase	KHN73749	Toxocara canis	1.50185e-46	162.155	94	88	93.617	ATP binding, protein kinase activity, protein phosphorylation
21	ANAH23235-2PR		177	Apolipophorin	KHN80909	Toxocara canis	8.30667e-83	270.396	177	149	84.1808	lipid transport, lipid transporter activity
22	ANAH2381-1PR		317	Epidermal retinol dehydrogenase 2	KHN79199	Toxocara canis	4.87463e-149	426.017	318	255	80.1887	oxidoreductase activity, multicellular organismal response to stress, oxidation-reduction process	lipid particle
23	ANAH2387-1PR		371	WD40-like Beta Propeller Repeat family	KHN80648	Toxocara canis	2.66595e-117	364.385	374	248	66.3102	protein binding
24	ANAH24424-1PR		80	leucine-rich repeat-containing	KHN76765	Toxocara canis	5.81868e-19	82.8037	67	53	79.1045
25	ANAH276-4PR		270	LIM domain and actin-binding 1	KHN82579	Toxocara canis	4.49697e-91	282.337	206	187	90.7767	zinc ion binding
26	ANAH2918-2PR		1403	Ani s 12 allergen	ABL77410	Anisakis simplex	2.389e-78	286.574	1199	467	38.9491
27	ANAH2967-4PR		196	hypothetical protein Tcan_11657	KHN82852	Toxocara canis	6.42733e-17	82.0333	220	112	50.9091
28	ANAH2975-1PR		620	Peptidase M13 domain containing	KHN78795	Toxocara canis	0	937.562	607	534	87.9736	proteolysis, metalloendopeptidase activity	integral component of membrane
29	ANAH299-5PR		102	mitochondrial pyruvate carrier 2	KHN79619	Toxocara canis	2.87282e-46	148.288	76	72	94.7368	mitochondrial pyruvate transport	integral component of membrane, mitochondrial inner membrane
30	ANAH3118-1PR		179	hypothetical protein Tcan_05530	KHN79726	Toxocara canis	5.77231e-45	138.658	172	112	65.1163
31	ANAH3489-5PR		267	t-complex 1 subunit alpha	ERG80256	Ascaris suum	6.35425e-132	387.882	267	252	94.382	ATP binding, unfolded protein binding, protein folding	cytoplasm
32	ANAH3571-1PR		207	Cuticle collagen dpy-5	KHN79518	Toxocara canis	1.78384e-37	123.25	147	139	94.5578	structural constituent of cuticle	collagen trimer integral component of membrane
33	ANAH357-3PR		137	---NA---
34	ANAH3624-1PR		93	superoxide dismutase	ERG80881	Ascaris suum	5.43747e-39	131.339	78	69	88.4615	metal ion binding, removal of superoxide radicals, oxidation-reduction process, superoxide dismutase activity
35	ANAH4078-4PR		120	Bm-DAP-1 identical	ERG87250	Ascaris suum	1.55111e-46	149.058	120	86	71.6667
36	ANAH4086-1PR		171	Hypothetical kDa in chromosome	ERG78976	Ascaris suum	3.92282e-73	225.328	143	121	84.6154		integral component of membrane
37	ANAH4307-1PR		104	Ancylostoma secreted partial	KHN87632	Toxocara canis	1.10461e-16	66.2402	87	55	63.2184		extracellular region
38	ANAH4433-8PR		173	---NA---
39	ANAH4805-12PR		920	Vacuolar sorting-associated 13C	KHN83792	Toxocara canis	0	1288.09	945	792	83.8095
40	ANAH4816-1PR		107	Ani s 14 allergen	BAT62430	Anisakis simplex	6.04423e-06	46.595	53	32	60.3774
41	ANAH5032-5PR		80	LIM domain	KHN74136	Toxocara canis	8.01948e-46	144.821	77	72	93.5065	zinc ion binding
42	ANAH5172-1PR		162	major pepsin inhibitor 3	XKACP3	Ascaris suum	1.81152e-35	124.02	117	72	61.5385	peptidase inhibitor activity, aspartic-type endopeptidase inhibitor activity, negative regulation of endopeptidase activity, negative regulation of peptidase activity	extracellular region
43	ANAH5273-1PR		480	adenylosuccinate lyase	ERG82340	Ascaris suum	0	822.772	480	451	93.9583	N6-(1,2-dicarboxyethyl)AMP AMP-lyase (fumarate-forming) activity, 'de novo' AMP biosynthetic process, 'de novo' IMP biosynthetic process, (S)-2-(5-amino-1-(5-phospho-D-ribosyl)imidazole-4-carboxamido)succinate AMP-lyase (fumarate-forming) activity
44	ANAH6141-1PR		122	Ancylostoma secreted	KHN71039	Toxocara canis	4.21611e-45	154.451	127	90	70.8661
45	ANAH6263-15PR		275	maltase- intestinal	ERG83345	Ascaris suum	6.42513e-88	278.485	273	179	65.5678	carbohydrate metabolic process, hydrolase activity, hydrolyzing O-glycosyl compounds
46	ANAH6329-2PR		292	Ancylostoma secreted	KHN71039	Toxocara canis	2.65173e-60	200.675	223	130	58.296	0	extracellular region
47	ANAH695-16PR		613	UA3-recognized partial	ABL77410	Anisakis simplex	3.62848e-46	179.489	705	290	41.1348
48	ANAH695-1PR		411	UA3-recognized partial	ABL77410	Anisakis simplex	4.52676e-38	150.599	468	200	42.735
49	ANAH695-8PR		256	UA3-recognized partial	ABL77410	Anisakis simplex	3.79125e-23	102.064	263	119	45.2471
50	ANAH7512-3PR		181	Uncharacterized protein F44B9.2	ERG79700	Ascaris suum	3.67523e-25	104.375	87	68	78.1609
51	ANAH7542-3PR		336	Zinc metallo ase nas-15	KHN78596	Toxocara canis	1.27709e-73	233.802	284	172	60.5634	zinc ion binding, proteolysis, metalloendopeptidase activity
52	ANAH7632-1PR		86	heat shock partial	ADJ67165	Dirofilaria immitis	2.82372e-51	159.458	81	80	98.7654	ATP binding, protein refolding	cytoplasm
53	ANAH777-1PR		101	SXP RAL-2 family 2 isoform 1	BAF75711	Anisakis simplex	1.60579e-34	119.013	84	84	100
54	ANAH777-4PR		91	SXP RAL-2 family 2 isoform 1	BAF75704	Anisakis simplex	1.01317e-32	114.005	56	56	100
55	ANAH8642-1PR		89	---NA---
56	ANAH868-1PR		133	ipoamide S- ransferase	KHN83961	Toxocara canis	2.27928e-66	211.846	109	104	95.4128	dihydrolipoyllysine-residue succinyltransferase activity, nematode larval development, locomotion, embryo development ending in birth or egg hatching, tricarboxylic acid cycle, receptor-mediated endocytosis, reproduction	oxoglutarate dehydrogenase complex
57	ANAH9128-1PR		81	Cuticle collagen dpy-5	KHN72879	Toxocara canis	0.000678722	40.0466	17	17	100	structural constituent of cuticle	collagen trimer integral component of membrane
58	ANAH9144-1PR		151	hypothetical protein ASU_02550	ERG86214	Ascaris suum	1.75368e-17	78.9518	111	64	57.6577
59	ANAH9394-1PR		101	tubulin-specific chaperone c	KHN73637	Toxocara canis	1.14278e-60	184.882	100	92	92	NADH dehydrogenase (ubiquinone) activity, mitochondrial electron transport, NADH to ubiquinone, cell morphogenesis, post-chaperonin tubulin folding pathway	integral component of membrane, mitochondrial inner membrane
60	ANAH9523-1PR		134	---NA---
61	ANAH9572-5PR		277	Carbonyl reductase [NADPH] 3	KHN85052	Toxocara canis	2.07731e-153	434.491	272	234	86.0294	oxidoreductase activity, oxidation-reduction process
62	ANAH9579-2PR		126	Ancylostoma secreted	KHN88210	Toxocara canis	1.00779e-35	125.561	118	81	68.6441		extracellular region
63	ANAH964-1PR		210	Fumarate reductase	KHN86895	Toxocara canis	1.0524e-130	379.793	210	194	92.381	oxidoreductase activity, oxidation-reduction process
64	ANAP10598-3PR		193	Fumarylacetoacetase	KHN80931	Toxocara canis	8.32279e-47	153.68	92	81	88.0435	ribonuclease activity, aromatic amino acid family metabolic process, RNA phosphodiester bond hydrolysis, tRNA processing, fumarylacetoacetase activity
65	ANAP10737-1PR		217	Ancylostoma secreted	KHN88210	Toxocara canis	1.81164e-62	197.593	214	136	63.5514
66	ANAP1108-1PR		465	import inner translocase subunit	ERG83575	Ascaris suum	0	770.77	465	426	91.6129	chaperone binding protein import into mitochondrial matrix	mitochondrial inner membrane
67	ANAP11409-2PR		108	HLH domain-containing	XP_003118235	Caenorhabditis remanei	1.34666e-43	133.65	89	77	86.5169	calcium ion binding
68	ANAP121-6PR		150	SXP RAL-2 family 2 isoform 1	BAF75681	Anisakis simplex	6.93908e-70	210.69	134	133	99.2537
69	ANAP1221-8PR		138	hypothetical protein Tcan_11657	KHN82852	Toxocara canis	5.49092e-16	77.0258	96	61	63.5417
70	ANAP128-126PR		90	Ani s 11 2 partial	BAJ78222	Anisakis simplex	1.16294e-24	97.0561	69	69	100
71	ANAP128-127PR		144	Ani s 11 allergen precursor	BAJ78220	Anisakis simplex	1.86092e-23	96.2857	50	50	100
72	ANAP128-128PR		123	Ani s 11 allergen precursor	BAJ78220	Anisakis simplex	1.34684e-23	95.9005	50	50	100
73	ANAP1355-1PR		105	Thioredoxin domain-containing 12	KHN77801	Toxocara canis	1.19331e-32	114.005	93	93	100		integral component of membrane
74	ANAP13823-2PR		241	leucine-rich repeat-containing	KHN76765	Toxocara canis	1.15095e-77	258.84	241	182	75.5187
75	ANAP14229-1PR		92	---NA---
76	ANAP16339-1PR		79	hypothetical protein Tcan_03789	KHN86688	Toxocara canis	1.10896e-05	45.0542	52	31	59.6154
77	ANAP16888-4PR		108	---NA---
78	ANAP17930-1PR		84	---NA---
79	ANAP1821-4PR		566	acetylcholinesterase 4	ERG82985	Ascaris suum	0	713.375	555	422	76.036	cholinesterase activity	membrane
80	ANAP18637-1PR		408	UA3-recognized partial	ABL77410	Anisakis simplex	1.18674e-31	131.724	440	189	42.9545
81	ANAP1921-2PR		171	phospholipid hydroperoxide glutathione peroxidase	ERG83719	Ascaris suum	6.51255e-104	298.901	169	150	88.7574	glutathione peroxidase activity, response to oxidative stress, cellular oxidant detoxification, oxidation-reduction process
82	ANAP20095-1PR		146	Hypothetical protein CBG16427	CDJ83910	Haemonchus contortus	3.29684e-33	117.472	128	76	59.375
83	ANAP228-1PR		242	hypothetical protein ASU_12135	ERG80299	Ascaris suum	9.35921e-121	362.844	242	209	86.3636
84	ANAP245-1PR		415	Ani s 12 allergen	ABL77410	Anisakis simplex	3.36452e-29	109.768	464	185	39.8707
85	ANAP245-6PR		1067	UA3-recognized partial	ABL77410	Anisakis simplex	1.01909e-79	286.96	1096	439	40.0547
86	ANAP245-9PR		1233	UA3-recognized partial	ABL77410	Anisakis simplex	2.28788e-72	267.314	1059	430	40.6043
87	ANAP258-1PR		119	leucine-rich repeat-containing	KHN76765	Toxocara canis	5.12991e-56	190.66	118	102	86.4407
88	ANAP258-2PR		133	leucine-rich repeat-containing	KHN76765	Toxocara canis	1.56145e-36	135.576	159	103	64.7799
89	ANAP258-4PR		140	leucine-rich repeat-containing	KHN76765	Toxocara canis	1.42444e-59	201.83	139	118	84.8921
90	ANAP2681-1PR		137	Transthyretin 46	KHN87642	Toxocara canis	1.01706e-57	179.489	137	110	80.292		extracellular space
91	ANAP2713-1PR		144	dolichyl-diphosphooligosaccharide-- glycosyltransferase 48 kda subunit	ERG81232	Ascaris suum	1.75378e-91	275.404	144	137	95.1389	transferase activity, transferring glycosyl groups, protein N-linked glycosylation via asparagine	endoplasmic reticulum membrane integral component of membrane
92	ANAP293-7PR		121	hypothetical protein ASU_02550	ERG86214	Ascaris suum	7.37341e-12	63.1586	79	42	53.1646
93	ANAP2957-1PR		144	Fatty acid-binding 3	KHN74636	Toxocara canis	5.39852e-21	87.0409	123	59	47.9675	lipid binding, transport, transporter activity
94	ANAP2965-1PR		120	Zinc metalloprotease	ERG87146	Ascaris suum	1.92033e-36	130.954	86	69	80.2326	metallopeptidase activity, proteolysis, microtubule-based process	dynein complex
95	ANAP3002-1PR		160	Cytochrome b-c1 complex subunit 7	KHN74929	Toxocara canis	1.91201e-66	201.83	153	121	79.085	mitochondrial electron transport, ubiquinol to cytochrome c	mitochondrial respiratory chain complex III
96	ANAP3264-1PR		103	cbn-moma-1 protein	ERG85501	Ascaris suum	6.17997e-47	152.14	103	87	84.466	cristae formation	MICOS complex
97	ANAP3585-1PR		189	hypothetical protein ASU_12135	ERG80299	Ascaris suum	2.67286e-90	281.952	187	166	88.7701
98	ANAP3619-1PR		467	integrin-linked kinase	ERG84143	Ascaris suum	0	914.835	467	457	97.8587	ATP binding, protein binding, protein kinase activity, integrin-mediated signaling pathway, protein phosphorylation
99	ANAP3647-1PR		371	hypothetical protein ASU_00751	ERG87357	Ascaris suum	6.41751e-115	342.813	310	242	78.0645
100	ANAP3-6PR		324	Polyadenylate-binding 1	CDP91978	Brugia malayi	3.64676e-64	204.142	128	110	85.9375	nucleotide binding, RNA binding	cytoplasm
101	ANAP4471-1PR		91	leucine-rich repeat-containing	KHN76765	Toxocara canis	2.8718e-22	92.8189	75	59	78.6667
102	ANAP4471-3PR		88	leucine-rich repeat-containing	KHN76765	Toxocara canis	8.20075e-31	117.087	88	72	81.8182
103	ANAP472-1PR		107	---NA---
104	ANAP4739-18PR		91	Cuticle collagen dpy-5	KHN79518	Toxocara canis	2.60385e-06	47.3654	40	27	67.5	structural constituent of cuticle	collagen trimer, membrane, integral component of membrane
105	ANAP5313-1PR		92	tumor d52	KHN71630	Toxocara canis	1.24243e-58	179.489	91	90	98.9011
106	ANAP5435-12PR		708	Ectonucleotide pyrophosphatase phosphodiesterase family member 3	KHN76781	Toxocara canis	0	926.391	709	543	76.5867	nucleic acid binding, metal ion binding, metabolic process, hydrolase activity	membrane
107	ANAP550-11PR		322	Ubiquitin fusion degradation UFD1 containing	KHN83014	Toxocara canis	3.9571e-177	500.745	311	276	88.746	ubiquitin-dependent protein catabolic process
108	ANAP590-3PR		192	EH domain-containing 3	KHN77407	Toxocara canis	3.26978e-125	361.303	192	189	98.4375	GTP binding, calcium ion binding
109	ANAP6590-1PR		611	Gut esterase 1	KHN80335	Toxocara canis	0	589.341	586	386	65.8703	hydrolase activity
110	ANAP667-10PR		1279	UA3-recognized partial	ABL77410	Anisakis simplex	5.58277e-84	302.368	1015	431	42.4631
111	ANAP667-11PR		773	UA3-recognized partial	ABL77410	Anisakis simplex	6.12435e-57	214.927	897	365	40.6912
112	ANAP667-16PR		1234	UA3-recognized partial	ABL77410	Anisakis simplex	7.36494e-88	312.768	1199	477	39.7832
113	ANAP667-20PR		535	UA3-recognized partial	ABL77410	Anisakis simplex	1.11462e-42	167.548	596	249	41.7785
114	ANAP67-16PR		204	adenylate kinase isoenzyme	ERG84204	Ascaris suum	6.33713e-87	258.455	215	156	72.5581	ATP binding, nucleobase-containing compound kinase activity, nucleoside triphosphate metabolic process, nucleoside phosphate biosynthetic process, nucleotide phosphorylation, purine ribonucleotide metabolic process, purine ribonucleoside monophosphate metabolic process, nucleoside diphosphate metabolic process, purine ribonucleoside metabolic process, phosphotransferase activity, phosphate group …	membrane
115	ANAP7276-17PR		699	Phosphate-regulating neutral endopeptidase	KHN77448	Toxocara canis	0	1123.61	699	618	88.412	proteolysis, metalloendopeptidase activity
116	ANAP7495-1PR		77	shTK domain	KHJ80885	Oesophagostomum dentatum	0.000822994	37.7354	39	22	56.4103
117	ANAP770-2PR		79	cold-shock DNA-binding domain-containing	KHN81759	Toxocara canis	3.37083e-40	133.65	66	66	100	DNA binding, regulation of transcription, DNA-templated
118	ANAP7903-1PR		121	MIF mif-2	ABM30179	Anisakis simplex	6.54457e-87	251.521	121	121	100
119	ANAP791-1PR		123	Annexin A6	KHN87220	Toxocara canis	1.33899e-65	204.527	122	108	88.5246	calcium ion binding, calcium-dependent phospholipid binding
120	ANAP850-3PR		155	Eukaryotic translation initiation factor 4H	KHN74983	Toxocara canis	1.2197e-54	175.252	91	87	95.6044	nucleotide binding, translation initiation factor activity, translational initiation
121	ANAP8563-1PR		192	Kynurenine alpha-aminoadipate mitochondrial	KHN86913	Toxocara canis	4.50878e-112	330.487	192	172	89.5833	pyridoxal phosphate binding, catalytic activity, biosynthetic process
122	ANAP887-2PR		177	Ani s 12 allergen	AGC60029	Anisakis simplex	1.69006e-13	70.0922	154	71	46.1039
123	ANAP9285-5PR		638	Phosphate-regulating neutral endopeptidase	KHN77448	Toxocara canis	0	881.322	647	521	80.5255	proteolysis, metalloendopeptidase activity
124	ANAP9285-6PR		709	Phosphate-regulating neutral endopeptidase	KHN77448	Toxocara canis	0	989.949	719	577	80.2503	proteolysis, metalloendopeptidase activity
125	ANAP975-1PR		79	Glutathione S-transferase 1	KHN80491	Toxocara canis	5.46936e-41	136.346	75	66	88	glutathione peroxidase activity, protein binding, glutathione transferase activity, cellular oxidant detoxification, oxidation-reduction process	brush border cytoplasm
126	ANAP9880-1PR		330	Glyoxylate reductase hydroxypyruvate reductase	KHN77345	Toxocara canis	0	550.051	329	304	92.4012	oxidoreductase activity, acting on the CH-OH group of donors, NAD or NADP as acceptor, NAD binding, oxidation-reduction process
127	ANAS1021-17TR		79	Lactoylglutathione lyase	KHN77678	Toxocara canis	1.76331e-08	52.7582	80	46	57.5	metal ion binding, lyase activity, lactoylglutathione lyase activity
128	ANAS1030-2TR		76	hypothetical protein Tcan_07756	KHN72887	Toxocara canis	3.22098e-13	63.1586	59	42	71.1864
129	ANAS1197-1TR		101	hypothetical protein Tcan_11657	KHN82852	Toxocara canis	4.51358e-07	50.0618	30	26	86.6667
130	ANAS12312-1TR		532	Ani s 14 allergen	BAT62430	Anisakis simplex	1.0874e-143	415.616	217	217	100
131	ANAS1262-11TR		175	Succinate-semialdehyde mitochondrial	ERG84323	Ascaris suum	4.52205e-82	256.144	186	141	75.8065	oxidoreductase activity, oxidation-reduction process
132	ANAS12947-1TR		177	Ani s 12 allergen	AGC60029	Anisakis simplex	2.83366e-13	69.3218	151	70	46.3576
133	ANAS142-23TR		149	LIM domain and actin-binding 1	KHN82579	Toxocara canis	6.07924e-57	194.126	148	126	85.1351
134	ANAS1538-3TR		144	zinc-binding dehydrogenase family	XP_003144101	Loa loa	2.05599e-62	198.749	139	113	81.295	zinc ion binding, oxidoreductase activity, oxidation-reduction process	integral component of membrane
135	ANAS163-8TR		88	---NA---
136	ANAS1679-11TR		177	y-box factor	ERG80692	Ascaris suum	2.9749e-80	234.187	140	124	88.5714	DNA binding, regulation of transcription, DNA-templated
137	ANAS1685-8TR		180	Hsp20 alpha crystallin family	ERG79617	Ascaris suum	1.75468e-84	265.774	183	154	84.153
138	ANAS1813-1TR		137	Ancylostoma secreted	KHN88210	Toxocara canis	1.12809e-39	135.961	137	90	65.6934		extracellular region
139	ANAS1813-2TR		225	Ancylostoma secreted	KHN88210	Toxocara canis	1.06072e-63	201.06	237	145	61.1814		extracellular region
140	ANAS18294-1TR		287	Zinc metallo ase nas-15	KHN79293	Toxocara canis	7.9765e-66	216.468	231	146	63.2035	zinc ion binding, proteolysis, metalloendopeptidase activity
141	ANAS18621-6TR		98	---NA---
142	ANAS188-11TR		150	SXP RAL-2 family 2 isoform 1	BAF75705	Anisakis simplex	1.68813e-70	212.231	134	133	99.2537
143	ANAS19069-1TR		208	Endochitinase 1	ERG85606	Ascaris suum	1.0297e-118	333.569	206	182	88.3495	chitinase activity, cell wall macromolecule catabolic process, chitin catabolic process
144	ANAS19190-3TR		218	nematode cuticle collagen domain	KHN85884	Toxocara canis	2.58173e-48	163.696	99	85	85.8586	structural constituent of cuticle	collagen trimer integral component of membrane
145	ANAS1945-1TR		217	suppressor of g2 allele of skp1	ERG80527	Ascaris suum	2.93413e-81	243.432	176	153	86.9318	threonine-type endopeptidase activity, proteolysis involved in cellular protein catabolic process	proteasome core complex
146	ANAS1981-2TR		78	ATPase inhibitor mai- mitochondrial	KHN74697	Toxocara canis	8.93431e-20	82.4185	71	64	90.1408	ATPase inhibitor activity, 5-formyltetrahydrofolate cyclo-ligase activity, negative regulation of ATPase activity, negative regulation of nucleotide metabolic process, folic acid-containing compound biosynthetic process, embryo development ending in birth or egg hatching, heme biosynthetic process, tetrahydrofolate interconversion, ATPase binding	mitochondrion
147	ANAS2128-5TR		148	Cuticle collagen dpy-5	KHN71547	Toxocara canis	7.80289e-29	105.531	87	83	95.4023	structural constituent of cuticle	collagen trimer, integral component of membrane
148	ANAS2152-3TR		137	transthyretin 5	ERG83038	Ascaris suum	5.37018e-38	129.028	134	87	64.9254
149	ANAS2213-2TR		648	leukotriene a-4 hydrolase	ERG87716	Ascaris suum	0	981.86	619	541	87.399	zinc ion binding, proteolysis, metalloendopeptidase activity
150	ANAS2236-14TR		298	Dynein light chain cytoplasmic	ERG80139	Ascaris suum	3.45892e-91	272.322	295	211	71.5254	microtubule-based process	dynein complex
151	ANAS2269-8TR		115	Macrophage migration inhibitory factor	KHN77607	Toxocara canis	3.35586e-75	224.172	115	108	93.913
152	ANAS2314-6TR		532	Elongation factor Tu C-terminal domain containing	XP_001896292	Brugia malayi	0	788.875	508	435	85.6299	GTP binding, translation elongation factor activity, translation release factor activity, GTPase activity, cytoplasmic translational termination, translational elongation	cytosol, translation release factor complex
153	ANAS23872-1TR		175	Dynein heavy cytoplasmic	KHN74643	Toxocara canis	3.98112e-109	345.51	176	173	98.2955	ATPase activity, ATP binding, microtubule motor activity, microtubule-based movement	dynein complex
154	ANAS2413-10TR		85	60S acidic ribosomal P2	P90703	Brugia malayi	9.42164e-19	77.411	85	59	69.4118	structural constituent of ribosome, metal ion binding, Rho guanyl-nucleotide exchange factor activity, regulation of Rho protein signal transduction, translational elongation, positive regulation of GTPase activity	ribosome
155	ANAS2554-2TR		117	Fumarylacetoacetase	KHN80931	Toxocara canis	4.43911e-56	186.808	116	101	87.069	ribonuclease activity, aromatic amino acid family metabolic process, RNA phosphodiester bond hydrolysis, tRNA processing, fumarylacetoacetase activity
156	ANAS2554-4TR		265	Fumarylacetoacetase	KHN80931	Toxocara canis	5.27523e-155	447.973	265	233	87.9245	ribonuclease activity, aromatic amino acid family metabolic process, RNA phosphodiester bond hydrolysis, tRNA processing, fumarylacetoacetase activity
157	ANAS261-2TR		179	T-complex 1 subunit partial	KHN88935	Toxocara canis	1.02717e-100	296.975	150	146	97.3333	ATP binding	cytoplasm
158	ANAS2659-2TR		151	Pyruvate carboxylase 1	KHN87436	Toxocara canis	1.80794e-86	249.21	142	135	95.0704	DNA binding, ATP binding, pyruvate carboxylase activity, metal ion binding, biotin binding, biotin carboxylase activity, gluconeogenesis, determination of adult lifespan, pyruvate metabolic process	mitochondrion
159	ANAS2704-6TR		216	very long-chain specific acyl	ERG85973	Ascaris suum	3.21151e-135	381.719	210	199	94.7619	acyl-CoA dehydrogenase activity, flavin adenine dinucleotide binding, oxidation-reduction process
160	ANAS2724-2TR		86	Death-associated 1	ERG87250	Ascaris suum	1.51193e-23	75.8702	83	53	63.8554
161	ANAS2998-4TR		139	MOFRL family	ERG79818	Ascaris suum	7.06222e-47	161.77	132	112	84.8485	phosphorylation, kinase activity
162	ANAS3030-4TR		118	---NA---
163	ANAS3657-3TR		121	hypothetical protein ASU_00001	ERG87808	Ascaris suum	1.9305e-47	151.754	120	94	78.3333
164	ANAS371-1TR		161	---NA---
165	ANAS3712-1TR		171	phospholipid hydroperoxide glutathione peroxidase	ERG83719	Ascaris suum	1.06679e-103	298.516	169	150	88.7574	glutathione peroxidase activity, response to oxidative stress, cellular oxidant detoxification, oxidation-reduction process
166	ANAS4006-1TR		185	Mitochondrial import receptor subunit TOM20	KHN83492	Toxocara canis	1.60774e-63	198.749	162	144	88.8889	protein targeting	integral component of membrane, mitochondrial outer membrane translocase complex
167	ANAS4145-3TR		165	26s proteasome non-atpase regulatory subunit 13	ERG81320	Ascaris suum	5.99934e-66	209.534	131	113	86.2595	protein binding	proteasome complex
168	ANAS4205-2TR		101	electron transfer flavo FAD-binding domain partial	ERG82930	Ascaris suum	5.13043e-38	133.65	86	83	96.5116	acyl-CoA dehydrogenase activity, fatty-acyl-CoA binding, flavin adenine dinucleotide binding, electron carrier activity, oxidoreductase activity, acting on the CH-CH group of donors, with a flavin as acceptor, fatty acid beta-oxidation using acyl-CoA dehydrogenase, lipid homeostasis	mitochondrion
169	ANAS4205-3TR		187	Probable electron transfer flavo subunit mitochondrial	KHN84861	Toxocara canis	1.64074e-79	243.432	144	142	98.6111	acyl-CoA dehydrogenase activity, fatty-acyl-CoA binding, flavin adenine dinucleotide binding, electron carrier activity, oxidoreductase activity, acting on the CH-CH group of donors, with a flavin as acceptor, fatty acid beta-oxidation using acyl-CoA dehydrogenase, nematode larval development, embryo development ending in birth or egg hatching, lipid homeostasis, reproduction	mitochondrial matrix
170	ANAS422-5TR		168	Troponin partial	CEK45731	Strongyloides stercoralis	1.71212e-54	167.162	161	115	71.4286	regulation of muscle contraction	troponin complex
171	ANAS422-6TR		130	Troponin T	CEK45731	Strongyloides stercoralis	8.30683e-22	90.5077	103	69	66.9903	regulation of muscle contraction	troponin complex
172	ANAS424-11TR		124	3-oxoacyl-[acyl-carrier- ] reductase	KHN78175	Toxocara canis	3.03919e-66	204.912	122	111	90.9836	oxidoreductase activity, oxidation-reduction process
173	ANAS4400-1TR		80	---NA---
174	ANAS4685-1TR		92	acyl- -binding	KHN82498	Toxocara canis	1.41144e-36	121.709	84	79	94.0476	fatty-acyl-CoA binding, lipid binding, lipid storage, determination of adult lifespan, transport
175	ANAS5391-7TR		460	coronin cor-1	ERG80062	Ascaris suum	0	860.136	457	430	94.0919
176	ANAS5415-1TR		199	Protein F37C4.5	KHN86723	Toxocara canis	9.40521e-76	241.891	196	157	80.102
177	ANAS543-3TR		177	major pepsin inhibitor 3	XKACP3	Ascaris suum	3.48937e-35	124.02	117	72	61.5385	peptidase inhibitor activity aspartic-type endopeptidase inhibitor activity, negative regulation of endopeptidase activity, negative regulation of peptidase activity	extracellular region
178	ANAS5445-8TR		115	---NA---
179	ANAS5529-1TR		568	Gut esterase 1	KHN80335	Toxocara canis	0	609.372	543	389	71.639
180	ANAS5998-1TR		192	Extracellular superoxide dismutase [Cu-Zn]	KHN73295	Toxocara canis	2.41174e-58	183.726	160	116	72.5	oxidoreductase activity, metal ion binding, superoxide metabolic process, oxidation-reduction process
181	ANAS623-3TR		121	60s acidic ribosomal p1	ERG81656	Ascaris suum	3.8399e-41	135.961	120	106	88.3333	structural constituent of ribosome, translational elongation	ribosome
182	ANAS6350-1TR		84	---NA---
183	ANAS651-15TR		247	Myosin and Myosin head and Myosin tail domain containing	KHN82395	Toxocara canis	2.93208e-140	437.573	247	226	91.498	actin filament binding, ATP binding, motor activity	myosin complex
184	ANAS6846-3TR		109	glutathione transferase omega-1	ERG80824	Ascaris suum	8.36082e-25	97.4413	98	68	69.3878	electron carrier activity, glutathione transferase activity, metabolic process, cell redox homeostasis, transferase activity	cytoplasm
185	ANAS6939-1TR		966	Laminin subunit alpha-2	KHN76796	Toxocara canis	0	1595.1	965	889	92.1244	cell adhesion
186	ANAS7239-1TR		78	ani s 4 allergen	CAK50389	Anisakis simplex	2.76652e-20	80.8777	55	54	98.1818	cysteine-type endopeptidase inhibitor activity, negative regulation of endopeptidase activity
187	ANAS7327-1TR		806	BMA-TSR- isoform c	ERG84099	Ascaris suum	0	1321.61	823	740	89.9149	Ran GTPase binding, intracellular protein transport	intracellular
188	ANAS7432-6TR		159	hypothetical protein ASU_02537	ERG86258	Ascaris suum	6.2671e-37	137.117	159	98	61.6352	signaling
189	ANAS7857-1TR		117	leucine-rich repeat-containing	KHN76765	Toxocara canis	1.24213e-44	157.918	116	96	82.7586
190	ANAS8-364TR		264	Elongation factor 1-alpha	CAB59358	Anisakis simplex	3.41603e-68	206.453	188	132	70.2128	GTP binding, translation elongation factor activity, translational elongation
191	ANAS852-3TR		99	Zinc knuckle family	KHN82576	Toxocara canis	1.10421e-06	48.1358	47	33	70.2128	nucleic acid binding, zinc ion binding
192	ANAS8637-4TR		151	NAD dependent epimerase dehydratase family	ERG84857	Ascaris suum	7.42666e-62	197.593	141	113	80.1418	coenzyme binding, oxidoreductase activity, acting on the CH-OH group of donors, NAD or NADP as acceptor, single-organism metabolic process
193	ANAS9234-1TR		80	acyl binding	KHJ78405	Oesophagostomum dentatum	1.16236e-12	60.8474	79	48	60.7595	fatty-acyl-CoA binding
194	ANAS9434-1TR		159	prefoldin subunit 5	KHN71906	Toxocara canis	9.3287e-69	208.764	156	126	80.7692	unfolded protein binding, protein folding	prefoldin complex
195	ANAS9683-5TR		217	briggsae CBR-NAS-13	XP_002645932	Caenorhabditis briggsae	4.79382e-58	192.2	176	126	71.5909	zinc ion binding, metalloendopeptidase activity, proteolysis
196	ANAS992-7TR		107	---NA---

## Sheet: Labelling Scheme
	iTRAQ2	iTRAQ3
114	A. simplex-1	A. simplex-3
115	A. pegreffii-1	A. pegreffii-2
116	A. simplex-2	A. simplex-4
117	A. hybrid-1	A. hybrid-2

## Sheet: Pegreffii1 vs simplex1
prot_acc	prot_desc	prot_mass	prot_pi	prot_score	PSMs	Num_pept	prot_cover	Norm_115/114	Log2_Ratio	ZSCORE	pvalue	rank	FDR
ANAP9285-6PR	Anisakis pegreffii protein	89150	5.12	353.61	27	9	31.6	4.94503	2.30598	8.3618	0	1	0
ANAP7276-17PR	Anisakis pegreffii protein^AANAP7276-16PR Anisakis pegreffii protein^AANAP7276-23PR Anisakis pegreffii protein	87311	5.91	74.86	7	2	7.2	5.06463	2.34046	8.49087	0	2	0
ANAH10496-4PR	Anisakis hybrid protein	33109	6.86	340.62	32	8	36.8	5.11378	2.35439	8.54303	0	3	0
ANAP20095-1PR	Anisakis pegreffii protein	17908	4.67	159.24	6	3	33.6	5.50597	2.461	8.94211	0	4	0
ANAP3619-1PR	Anisakis pegreffii protein	55082	6.1	64.82	2	2	13.5	7.64635	2.93477	10.7157	0	5	0
ANAH2130-3PR	Anisakis hybrid protein	39778	7.55	2163.83	193	40	76.2	7.91937	2.98539	10.9051	0	6	0
ANAP228-1PR	Anisakis pegreffii protein^AANAP228-2PR Anisakis pegreffii protein	31687	5.93	180.78	8	4	35.5	10.8412	3.43846	12.6012	0	7	0
ANAH695-1PR	Anisakis hybrid protein	52853	7.54	61.69	4	2	12.4	10.9487	3.45269	12.6545	0	8	0
ANAH4433-8PR	Anisakis hybrid protein	17993	9.22	88.12	4	2	31.2	11.2057	3.48616	12.7798	0	9	0
ANAS2128-5TR	Anisakis simplex protein	16440	4.71	195.13	9	2	16.9	0.235958	-2.0834	-8.06968	7.04829e-16	10	1.27644e-13
ANAS9434-1TR	Anisakis simplex protein	20353	5.1	43.08	2	2	24.5	4.24037	2.08419	7.53154	5.01821e-14	11	8.2618e-12
ANAH5273-1PR	Anisakis hybrid protein	59215	5.87	80.15	4	2	12.5	4.23488	2.08232	7.52455	5.28466e-14	12	7.97544e-12
ANAP3585-1PR	Anisakis pegreffii protein	24715	9.16	88.24	8	2	29.6	4.09231	2.03292	7.3396	2.14273e-13	13	2.98499e-11
ANAP10737-1PR	Anisakis pegreffii protein	26740	6.56	649.51	43	13	57.6	3.9513	1.98233	7.15023	8.66418e-13	14	1.12077e-10
ANAH6329-2PR	Anisakis hybrid protein	35217	8.6	213.54	15	4	28.8	3.92837	1.97393	7.11879	1.08868e-12	15	1.31441e-10
ANAH9144-1PR	Anisakis hybrid protein	19455	7.79	160.77	7	5	41.1	3.8449	1.94294	7.0028	2.5091e-12	16	2.83999e-10
ANAS188-11TR	Anisakis simplex protein^AANAS188-6TR Anisakis simplex protein	18460	4.6	976.78	112	18	68	0.298473	-1.74433	-6.80037	1.04353e-11	17	1.11166e-09
ANAH777-1PR	Anisakis hybrid protein	12508	4.54	455.69	43	8	52.5	0.300966	-1.73233	-6.75546	1.42385e-11	18	1.43255e-09
ANAS6846-3TR	Anisakis simplex protein^AANAS6846-2TR Anisakis simplex protein^AANAS6846-1TR Anisakis simplex protein^AANAS6846-4TR Anisakis simplex protein^AANAS6846-5TR Anisakis simplex protein	14892	6.73	81.65	2	2	19.3	0.303293	-1.72121	-6.71385	1.89552e-11	19	1.80673e-09
ANAS18621-6TR	Anisakis simplex protein	10064	5.99	286.17	11	4	76.5	0.334027	-1.58197	-6.19258	5.91882e-10	20	5.35949e-08
ANAS3657-3TR	Anisakis simplex protein^AANAS3657-2TR Anisakis simplex protein^AANAS3657-1TR Anisakis simplex protein^AANAS3657-4TR Anisakis simplex protein	16165	5.91	906.83	103	23	84.3	0.335462	-1.57578	-6.16942	6.85392e-10	21	5.91069e-08
ANAP1821-4PR	Anisakis pegreffii protein	69189	5.1	138.9	8	4	9.2	3.17814	1.66818	5.97423	2.31177e-09	22	1.90301e-07
ANAH4307-1PR	Anisakis hybrid protein	12926	5.5	104.16	9	3	35.6	3.1244	1.64358	5.88213	4.05031e-09	23	3.18918e-07
ANAH3624-1PR	Anisakis hybrid protein	10906	6.7	78.35	4	3	18.1	3.11017	1.63699	5.85748	4.69929e-09	24	3.54601e-07
ANAH7542-3PR	Anisakis hybrid protein	40811	5.73	648.67	44	13	40.2	3.06087	1.61394	5.77119	7.87124e-09	25	5.70193e-07
ANAH777-4PR	Anisakis hybrid protein	11334	4.49	251.54	23	5	47.3	0.378121	-1.40308	-5.52293	3.33397e-08	26	2.32224e-06
ANAH1652-3PR	Anisakis hybrid protein	25122	5.52	215.56	11	7	56.8	0.378876	-1.4002	-5.51215	3.54478e-08	27	2.37763e-06
ANAH24424-1PR	Anisakis hybrid protein	10298	4.9	400.09	21	6	51.3	0.379182	-1.39904	-5.50779	3.63357e-08	28	2.35014e-06
ANAH6141-1PR	Anisakis hybrid protein	15994	5.81	407.7	26	7	73.8	2.88496	1.52855	5.45152	4.99402e-08	29	3.11868e-06
ANAH9523-1PR	Anisakis hybrid protein	14893	4.49	365.44	15	5	37.3	0.393195	-1.34668	-5.31181	1.0854e-07	30	6.55218e-06
ANAH19571-1PR	Anisakis hybrid protein^AANAH19571-2PR Anisakis hybrid protein^AANAH19571-3PR Anisakis hybrid protein^AANAH19571-4PR Anisakis hybrid protein^AANAH19571-5PR Anisakis hybrid protein^AANAH19571-6PR Anisakis hybrid protein^AANAH19571-7PR Anisakis hybrid	20868	9.6	235.5	18	6	42.4	0.400611	-1.31973	-5.2109	1.8793e-07	31	1.09787e-05
ANAS424-11TR	Anisakis simplex protein	14939	6.71	172.04	11	4	45.2	0.407301	-1.29583	-5.12145	3.03192e-07	32	1.71588e-05
ANAS5998-1TR	Anisakis simplex protein	20977	9.3	45.53	3	2	32.3	0.412953	-1.27595	-5.04703	4.48741e-07	33	2.46264e-05
ANAS4400-1TR	Anisakis simplex protein	9326	11.33	111.7	10	3	22.5	0.413619	-1.27363	-5.03832	4.69636e-07	34	2.5015e-05
ANAS6939-1TR	Anisakis simplex protein	118447	5.22	44.99	2	2	1.4	2.65045	1.40623	4.99364	5.92509e-07	35	3.06581e-05
ANAP4471-3PR	Anisakis pegreffii protein	11510	4.92	192.14	31	5	63.6	0.427302	-1.22667	-4.86255	1.15881e-06	36	5.82944e-05
ANAP4471-1PR	Anisakis pegreffii protein	11920	5.05	156.97	16	4	61.5	0.43461	-1.20221	-4.77096	1.8335e-06	37	8.97425e-05
ANAP7903-1PR	Anisakis pegreffii protein^AANAP7903-2PR Anisakis pegreffii protein^AANAH12326-1PR Anisakis hybrid protein	14622	6.71	143.86	15	4	48.8	0.436845	-1.19481	-4.74327	2.10297e-06	38	0.000100223
ANAP2957-1PR	Anisakis pegreffii protein	18401	9.62	66.45	3	2	10.9	2.49581	1.31951	4.66897	3.02708e-06	39	0.000140565
ANAS12947-1TR	Anisakis simplex protein	22765	8.26	84.96	10	3	25.4	0.443161	-1.1741	-4.66573	3.07518e-06	40	0.000139229
ANAP2681-1PR	Anisakis pegreffii protein	16935	6.75	68.8	4	2	24.8	2.48244	1.31176	4.63998	3.48443e-06	41	0.00015391
ANAH5032-5PR	Anisakis hybrid protein	10477	8.82	78.11	8	2	34.6	0.447643	-1.15958	-4.6114	3.99973e-06	42	0.000172464
ANAP770-2PR	Anisakis pegreffii protein	9592	5.56	91.16	5	2	40	0.448735	-1.15607	-4.59824	4.2608e-06	43	0.000179449
ANAS1679-11TR	Anisakis simplex protein	21781	9.3	91.16	5	2	21.5	0.448735	-1.15607	-4.59824	4.2608e-06	44	0.000175371
ANAP5313-1PR	Anisakis pegreffii protein	11738	9.05	116.86	7	3	31.5	0.488945	-1.03226	-4.13476	3.55327e-05	45	0.00142999
ANAH1227-2PR	Anisakis hybrid protein	12183	4.7	359.73	39	9	79.8	0.491475	-1.02481	-4.10689	4.01021e-05	46	0.0015788
ANAP2965-1PR	Anisakis pegreffii protein	13756	5.31	196.85	8	4	42.5	2.2445	1.1664	4.09581	4.20686e-05	47	0.00162098
ANAH2975-1PR	Anisakis hybrid protein^AANAH2975-10PR Anisakis hybrid protein^AANAH2975-11PR Anisakis hybrid protein^AANAH2975-12PR Anisakis hybrid protein^AANAH2975-13PR Anisakis hybrid protein^AANAH2975-2PR Anisakis hybrid protein^AANAH2975-3PR Anisakis hybrid p	78802	7.31	51.1	2	2	4.8	0.503351	-0.990365	-3.97794	6.95142e-05	48	0.00262271
ANAP11409-2PR	Anisakis pegreffii protein	13593	5.24	88.35	3	2	33.3	2.18271	1.12612	3.94505	7.97849e-05	49	0.00294879
ANAH1267-2PR	Anisakis hybrid protein	9992	5.43	75.5	3	2	47.5	0.509371	-0.97321	-3.91373	9.08828e-05	50	0.00329178
ANAS422-6TR	Anisakis simplex protein	17584	9.54	370.23	28	10	64.6	0.510146	-0.971017	-3.90552	9.40245e-05	51	0.00333879
ANAP258-1PR	Anisakis pegreffii protein	15650	4.86	456.97	43	12	73.9	0.512689	-0.963845	-3.87867	0.00010503	52	0.00365787
ANAH22473-1PR	Anisakis hybrid protein	15810	5.04	151.88	5	4	39.1	2.14351	1.09998	3.84718	0.000119485	53	0.00408276
ANAP293-7PR	Anisakis pegreffii protein	17078	9.48	79.48	6	2	23.1	0.515945	-0.95471	-3.84447	0.000120813	54	0.00405171
ANAH2967-4PR	Anisakis hybrid protein	26184	4.74	110.67	4	2	23	0.52214	-0.937492	-3.78001	0.000156819	55	0.00516363
ANAS8-364TR	Anisakis simplex protein	32462	9.47	514.51	33	9	31.5	0.52254	-0.936386	-3.77588	0.000159447	56	0.00515639
ANAH9579-2PR	Anisakis hybrid protein	15379	5.58	464.74	32	11	61.9	2.08768	1.0619	3.70464	0.000211695	57	0.00672596
ANAS1813-1TR	Anisakis simplex protein	16278	5.02	641.11	30	12	71.5	2.07896	1.05586	3.68203	0.000231382	58	0.00722471
ANAP67-16PR	Anisakis pegreffii protein^AANAP67-1PR Anisakis pegreffii protein^AANAP67-3PR Anisakis pegreffii protein	26256	9.25	1233.99	106	23	51	0.533508	-0.906418	-3.66369	0.000248608	59	0.007631
ANAP16339-1PR	Anisakis pegreffii protein	10327	5.61	97.54	8	2	39.2	0.533815	-0.905588	-3.66059	0.00025164	60	0.00759533
ANAS2554-4TR	Anisakis simplex protein	31895	5.79	69.24	5	2	17.4	0.534513	-0.903704	-3.65353	0.000258659	61	0.00767919
ANAS6350-1TR	Anisakis simplex protein	9216	6.71	243.49	10	4	39.3	0.544259	-0.877635	-3.55594	0.000376625	62	0.0110011
ANAH2381-1PR	Anisakis hybrid protein^AANAH2381-2PR Anisakis hybrid protein	37438	5.91	62.22	5	2	18.3	2.02447	1.01755	3.5386	0.000402257	63	0.0115633
ANAP13823-2PR	Anisakis pegreffii protein	31097	4.59	1812.42	131	36	83.4	0.548124	-0.867425	-3.51772	0.000435267	64	0.0123167
ANAS1021-17TR	Anisakis simplex protein	10847	9.66	144.88	11	5	56.3	0.548638	-0.866073	-3.51266	0.000443642	65	0.0123606
ANAS9234-1TR	Anisakis simplex protein^AANAP1417-1PR Anisakis pegreffii protein	10610	4.57	162.98	10	4	38.8	0.548907	-0.865366	-3.51001	0.000448085	66	0.0122952
ANAP975-1PR	Anisakis pegreffii protein	10048	8.89	88.67	5	2	55.7	2.00248	1.00179	3.47962	0.000502127	67	0.0135724
ANAS2236-14TR	Anisakis simplex protein^AANAS2236-11TR Anisakis simplex protein^AANAS2236-13TR Anisakis simplex protein^AANAS2236-12TR Anisakis simplex protein	36657	4.64	52.35	2	2	9.1	1.9941	0.995737	3.45696	0.000546305	68	0.0145494
ANAH9572-5PR	Anisakis hybrid protein	33916	8.07	60.66	4	2	9.4	1.98429	0.988624	3.43033	0.000602845	69	0.0158225
ANAH695-8PR	Anisakis hybrid protein	32780	8.8	55.46	2	2	11.7	1.9478	0.961848	3.3301	0.000868155	70	0.0224604
ANAP5435-12PR	Anisakis pegreffii protein^AANAP5435-10PR Anisakis pegreffii protein	88560	8.31	105.12	3	3	12.7	1.92681	0.946212	3.27156	0.00106954	71	0.0272808
ANAH7632-1PR	Anisakis hybrid protein	10739	7.88	92.21	14	3	59.3	0.573722	-0.801575	-3.27122	0.00107086	72	0.0269351
ANAH2918-2PR	Anisakis hybrid protein	185065	8.85	233.41	11	8	8.3	1.91007	0.933626	3.22445	0.00126216	73	0.031312
ANAS422-5TR	Anisakis simplex protein	22901	9.47	450.93	36	12	65.5	0.58061	-0.784358	-3.20676	0.00134237	74	0.0328518
ANAH276-4PR	Anisakis hybrid protein	35834	4.85	69.23	4	2	22.2	1.89839	0.924774	3.19131	0.00141628	75	0.0341984
ANAS1813-2TR	Anisakis simplex protein	27624	6.64	696.74	43	16	64.4	1.88343	0.913363	3.14859	0.00164059	76	0.0390934
ANAP6590-1PR	Anisakis pegreffii protein	76353	9.13	229.29	15	7	22.7	0.59243	-0.755283	-3.09792	0.00194883	77	0.0458355
ANAS5529-1TR	Anisakis simplex protein	69997	9.05	229.29	15	7	24.6	0.59243	-0.755283	-3.09792	0.00194883	78	0.0452479
ANAP4990-2PR	Anisakis pegreffii protein	35847	8.44	202.84	10	6	30.9	1.85232	0.88933	3.05863	0.00222353	79	0.0509724
ANAP4990-3PR	Anisakis pegreffii protein	32664	9.69	202.84	10	6	39.2	1.85232	0.88933	3.05863	0.00222353	80	0.0503352
ANAS226-14TR	Anisakis simplex protein	13534	9.44	847.98	75	15	77.1	0.59906	-0.739227	-3.03782	0.00238298	81	0.0532787
ANAP245-9PR	Anisakis pegreffii protein^AANAP245-12PR Anisakis pegreffii protein	161045	8.66	213.91	11	7	9.2	1.84339	0.882364	3.03255	0.00242498	82	0.0535565
ANAP245-6PR	Anisakis pegreffii protein	139663	8.6	210.14	10	7	9.8	1.84339	0.882364	3.03255	0.00242498	83	0.0529112
ANAS163-8TR	Anisakis simplex protein	11245	8.34	107	13	4	35.2	0.600905	-0.73479	-3.02121	0.00251768	84	0.05428
ANAS6606-4TR	Anisakis simplex protein	32173	7.15	103.07	5	3	12.2	0.603464	-0.728659	-2.99826	0.00271528	85	0.0578515
ANAP2294-1PR	Anisakis pegreffii protein^AANAP2294-3PR Anisakis pegreffii protein^AANAP2294-7PR Anisakis pegreffii protein	116852	6.07	65.88	3	3	8.6	1.82929	0.87128	2.99106	0.00278012	86	0.0585441
ANAP3280-2PR	Anisakis pegreffii protein^AANAP3280-4PR Anisakis pegreffii protein^AANAH458-1PR Anisakis hybrid protein	18715	5.44	963.12	67	18	76.2	0.604631	-0.725874	-2.98783	0.00280965	87	0.0584858
ANAS7857-1TR	Anisakis simplex protein	14621	4.53	721.64	39	15	82.9	0.61219	-0.707948	-2.92073	0.00349217	88	0.0718672
ANAH4078-4PR	Anisakis hybrid protein	14283	6.9	138.66	8	4	45.8	0.613235	-0.705487	-2.91151	0.00359682	89	0.0731892
ANAP15375-2PR	Anisakis pegreffii protein	67357	9.11	861.26	43	23	47.2	1.79531	0.844235	2.88982	0.00385467	90	0.0775646
ANAP258-2PR	Anisakis pegreffii protein	17634	4.78	274.37	34	8	51.9	0.618412	-0.69336	-2.86612	0.00415542	91	0.0826974
ANAH2387-1PR	Anisakis hybrid protein	44638	4.93	84.16	4	2	7.8	1.78352	0.834726	2.85422	0.00431429	92	0.0849259
ANAP258-4PR	Anisakis pegreffii protein	17669	4.7	769.27	58	17	82.1	0.620309	-0.688942	-2.84958	0.00437773	93	0.0852481
ANAS3712-1TR	Anisakis simplex protein	22453	5.95	341.77	19	8	63.7	0.620927	-0.687505	-2.8442	0.00445235	94	0.0857787
ANAS18294-1TR	Anisakis simplex protein^AANAS18294-2TR Anisakis simplex protein	35294	7.98	624.54	46	14	44.6	1.77959	0.831544	2.84231	0.00447884	95	0.0853809
ANAH979-1PR	Anisakis hybrid protein	22137	9.44	1409.53	153	26	76.9	0.625822	-0.676175	-2.80178	0.00508208	96	0.0958713
ANAP9880-1PR	Anisakis pegreffii protein	40438	7.14	91.7	6	2	16.1	1.76449	0.819251	2.79629	0.00516932	97	0.0965117
ANAH3571-1PR	Anisakis hybrid protein	21528	5.85	273.89	50	4	21.3	1.761	0.816392	2.78559	0.00534308	98	0.0987379
ANAS1945-1TR	Anisakis simplex protein^AANAS1945-2TR Anisakis simplex protein	29607	8.22	42.11	2	2	22.1	0.629511	-0.667698	-2.77005	0.00560478	99	0.102528
ANAP6001-2PR	Anisakis pegreffii protein^AANAH2120-7PR Anisakis hybrid protein	14304	9	213.57	15	6	67.5	0.634004	-0.657436	-2.73164	0.00630204	100	0.11413
ANAP667-20PR	Anisakis pegreffii protein	71174	8.19	62.97	7	2	10.1	1.74153	0.800353	2.72555	0.00641952	101	0.115106
ANAP411-24PR	Anisakis pegreffii protein	11293	9.06	256.62	21	7	53.6	0.63523	-0.654649	-2.7212	0.00650452	102	0.115487
ANAH11294-1PR	Anisakis hybrid protein	21171	5.24	530.61	37	8	25.5	1.73746	0.79698	2.71292	0.00666938	103	0.117264
ANAS3170-28TR	Anisakis simplex protein^AANAS3170-25TR Anisakis simplex protein^AANAS3170-31TR Anisakis simplex protein^AANAP6939-18PR Anisakis pegreffii protein^AANAP6939-17PR Anisakis pegreffii protein^AANAP6939-19PR Anisakis pegreffii protein^AANAP6939-20PR Ani	25656	6.22	181.64	7	5	32.5	1.73588	0.795667	2.708	0.00676894	104	0.117871
ANAS10727-1TR	Anisakis simplex protein^AANAS10727-3TR Anisakis simplex protein^AANAS10727-2TR Anisakis simplex protein^AANAP12898-1PR Anisakis pegreffii protein^AANAH12074-1PR Anisakis hybrid protein	68644	8.32	52.47	2	2	8.8	0.637658	-0.649146	-2.7006	0.00692144	105	0.119378
ANAH4805-12PR	Anisakis hybrid protein	112275	5.27	139.82	9	4	8.8	1.73022	0.790953	2.69036	0.00713758	106	0.121945
ANAS2998-4TR	Anisakis simplex protein	16582	4.96	311.11	11	5	56.8	0.639873	-0.644142	-2.68187	0.00732115	107	0.123912
ANAS309-6TR	Anisakis simplex protein	19950	5.06	55.26	6	2	31.8	0.642718	-0.637742	-2.65791	0.00786265	108	0.131845
ANAH266-4PR	Anisakis hybrid protein	11942	9.3	123.42	5	3	28	1.71248	0.776086	2.6347	0.00842107	109	0.139913
ANAS7471-1TR	Anisakis simplex protein	11895	6.79	113.79	3	2	71.6	0.645719	-0.631022	-2.63276	0.00846952	110	0.139439
ANAS590-1TR	Anisakis simplex protein	28707	8.47	76.27	3	2	10.4	0.646786	-0.628639	-2.62384	0.00869457	111	0.141855
ANAS5724-4TR	Anisakis simplex protein	251267	5.1	279.73	14	9	11.8	1.70884	0.773018	2.62322	0.00871033	112	0.140843
ANAP582-1PR	Anisakis pegreffii protein^AANAP582-2PR Anisakis pegreffii protein	139165	5.16	103.57	4	3	12.1	1.70884	0.773018	2.62322	0.00871033	113	0.139597
ANAS5993-2TR	Anisakis simplex protein	18280	5.8	56.78	2	2	17.7	1.70684	0.771329	2.61689	0.00887338	114	0.140962
ANAP667-10PR	Anisakis pegreffii protein^AANAP667-9PR Anisakis pegreffii protein	164769	8.4	222.91	14	8	8.4	1.70446	0.769317	2.60936	0.00907108	115	0.14285
ANAH9128-1PR	Anisakis hybrid protein	9232	9.11	110.96	10	3	35.8	0.655239	-0.609908	-2.55372	0.010658	116	0.166394
ANAS11-1TR	Anisakis simplex protein^AANAS11-2TR Anisakis simplex protein^AANAS11-4TR Anisakis simplex protein^AANAS11-3TR Anisakis simplex protein	13972	6.84	722.04	79	10	48.3	0.656053	-0.608116	-2.54701	0.0108651	117	0.168177
ANAS651-35TR	Anisakis simplex protein	15724	4.35	77.16	3	2	49.6	0.656211	-0.607767	-2.5457	0.0109058	118	0.167376
ANAS13616-1TR	Anisakis simplex protein	19498	6.15	72.47	4	2	22.4	1.68216	0.750319	2.53825	0.011141	119	0.169549
ANAP1437-12PR	Anisakis pegreffii protein	16854	9.56	49.32	7	2	22.5	1.68045	0.748849	2.53274	0.0113174	120	0.170799
ANAS8-397TR	Anisakis simplex protein	16582	10.18	99.58	5	2	24.4	0.658056	-0.603717	-2.53054	0.0113887	121	0.170454
ANAP2713-1PR	Anisakis pegreffii protein^AANAP2713-2PR Anisakis pegreffii protein	18997	8.54	49.74	4	2	31.3	1.67634	0.745314	2.51951	0.0117518	122	0.174447
ANAP18637-1PR	Anisakis pegreffii protein	54097	8.33	88.14	4	3	17.9	1.67254	0.742038	2.50724	0.0121677	123	0.179152
ANAP578-1PR	Anisakis pegreffii protein	10537	9.75	300.85	20	6	47.5	0.661409	-0.596386	-2.5031	0.0123111	124	0.179802
ANAS18621-2TR	Anisakis simplex protein	16608	10.7	332.06	18	5	50.7	0.662402	-0.594221	-2.49499	0.012596	125	0.18249
ANAP1186-1PR	Anisakis pegreffii protein	11392	5.41	58.48	3	2	53.1	0.662631	-0.593722	-2.49312	0.0126625	126	0.181998
ANAS10299-1TR	Anisakis simplex protein^AANAH1919-1PR Anisakis hybrid protein	39025	5.08	79.89	2	2	21	1.66726	0.737477	2.49017	0.0127682	127	0.182072
ANAP628-1PR	Anisakis pegreffii protein^AANAH2716-1PR Anisakis hybrid protein	43361	5.96	1926.19	230	47	80.4	1.66484	0.735386	2.48234	0.0130521	128	0.184667
ANAS19069-1TR	Anisakis simplex protein	24384	4.68	159.07	8	4	26.4	1.66415	0.734784	2.48009	0.013135	129	0.184399
ANAS368-2TR	Anisakis simplex protein^AANAP396-6PR Anisakis pegreffii protein	18721	5.65	190.82	13	5	61.9	0.667499	-0.583162	-2.45359	0.0141437	130	0.197032
ANAH19428-1PR	Anisakis hybrid protein	10524	10.47	64.76	5	2	16.3	1.65475	0.726611	2.44949	0.0143057	131	0.197768
ANAP509-1PR	Anisakis pegreffii protein^AANAH232-3PR Anisakis hybrid protein	21401	5.08	52.77	2	2	30.5	0.6701	-0.577552	-2.43259	0.0149912	132	0.205675
ANAS4205-2TR	Anisakis simplex protein	11848	9.06	107.8	4	3	58.4	0.670916	-0.575796	-2.42602	0.0152654	133	0.207862
ANAH561-2PR	Anisakis hybrid protein	27143	8.85	710.73	47	12	47.5	0.673351	-0.57057	-2.40646	0.0161082	134	0.217701
ANAH1378-1PR	Anisakis hybrid protein	10298	4.35	127.65	3	2	72.6	1.63727	0.711293	2.39215	0.0167499	135	0.224696
ANAH23235-2PR	Anisakis hybrid protein	23392	9.21	203.13	16	4	50.8	1.63328	0.707776	2.37899	0.0173603	136	0.231173
ANAP3775-4PR	Anisakis pegreffii protein^AANAP3775-1PR Anisakis pegreffii protein^AANAP3775-2PR Anisakis pegreffii protein	22798	5.85	159.64	9	5	23.9	1.62874	0.70376	2.36395	0.0180812	137	0.239015
ANAH4275-3PR	Anisakis hybrid protein	30868	7.29	102.59	3	2	14.6	1.62819	0.703269	2.36211	0.018171	138	0.238462
ANAS2355-2TR	Anisakis simplex protein	17139	7.81	101.9	5	3	38.5	1.62703	0.702242	2.35827	0.0183602	139	0.239211
ANAH790-3PR	Anisakis hybrid protein^AANAH790-6PR Anisakis hybrid protein	30862	6.72	1662.26	126	32	82.6	0.67964	-0.557157	-2.35624	0.0184608	140	0.238804
ANAH200-2PR	Anisakis hybrid protein	116337	4.56	127.64	4	3	6.3	1.62482	0.700283	2.35094	0.0187263	141	0.24052
ANAS2335-1TR	Anisakis simplex protein	18705	9	86.08	4	3	23.7	1.62314	0.698785	2.34533	0.0190103	142	0.242448
ANAS2104-4TR	Anisakis simplex protein	10830	6.19	632.7	39	10	92.1	0.681178	-0.553897	-2.34404	0.0190761	143	0.241587
ANAP4771-2PR	Anisakis pegreffii protein^AANAH535-5PR Anisakis hybrid protein	20912	9.4	179.11	9	4	32.4	0.681558	-0.553092	-2.34103	0.0192307	144	0.241853
ANAH1936-1PR	Anisakis hybrid protein	25897	8.46	147.33	8	4	32.6	0.68247	-0.551162	-2.3338	0.019606	145	0.244872
ANAH5957-1PR	Anisakis hybrid protein	15580	4.63	1113.53	65	15	70.5	0.68449	-0.546898	-2.31784	0.0204579	146	0.253762
ANAH3118-1PR	Anisakis hybrid protein	22885	5.53	493.87	31	12	54.2	0.685301	-0.54519	-2.31145	0.0208082	147	0.256351
P35908	Keratin, type II cytoskeletal 2 epidermal (Contact-Cont) OS=Homo sapiens GN=KRT2 PE=1 SV=2	70811	8.07	125.95	8	3	7	1.61172	0.688601	2.30721	0.0210434	148	0.257497
ANAS3776-4TR	Anisakis simplex protein	58831	6.12	82.05	3	2	8.4	1.60973	0.686822	2.30055	0.0214173	149	0.260314
ANAS5455-4TR	Anisakis simplex protein	43464	5.96	1974.85	235	48	78.3	1.60939	0.68651	2.29938	0.0214835	150	0.259377
ANAP5029-5PR	Anisakis pegreffii protein	8394	4.47	597.87	55	11	67.1	0.688637	-0.538184	-2.28522	0.0223	151	0.267452
ANAS806-1TR	Anisakis simplex protein	91860	6.23	88.1	5	3	16.8	1.60248	0.680305	2.27615	0.0228369	152	0.27209
ANAH6923-1PR	Anisakis hybrid protein	11192	9.94	92.7	14	3	20.4	0.691707	-0.531768	-2.2612	0.0237468	153	0.281081
ANAH594-2PR	Anisakis hybrid protein	142396	8.88	2633.45	158	64	60.7	1.59377	0.67244	2.24671	0.0246587	154	0.28998
ANAS1941-7TR	Anisakis simplex protein^AANAS1941-8TR Anisakis simplex protein	14709	9.33	542.76	51	13	74.1	0.694217	-0.526541	-2.24164	0.0249849	155	0.29192
ANAS12312-1TR	Anisakis simplex protein^AANAS12312-2TR Anisakis simplex protein	67831	8.53	184.01	13	6	20.3	1.59165	0.670521	2.23952	0.0251218	156	0.291638
ANAH24370-1PR	Anisakis hybrid protein	9347	8.31	447.79	48	11	72.4	0.69639	-0.522032	-2.22475	0.0260977	157	0.301038
ANAH4552-1PR	Anisakis hybrid protein	20501	4.61	240.4	18	6	41.3	0.698618	-0.517423	-2.2075	0.0272789	158	0.312671
ANAP24312-1PR	Anisakis pegreffii protein	16448	4.78	87.31	5	2	33.8	1.58209	0.661831	2.20699	0.0273145	159	0.31111
ANAS7893-1TR	Anisakis simplex protein^AANAS7893-10TR Anisakis simplex protein^AANAS7893-2TR Anisakis simplex protein^AANAH7381-1PR Anisakis hybrid protein^AANAH7381-2PR Anisakis hybrid protein	17142	8.89	140.89	9	3	17.6	0.700348	-0.513856	-2.19415	0.0282247	160	0.319468
ANAP3434-2PR	Anisakis pegreffii protein^AANAP3434-3PR Anisakis pegreffii protein^AANAP3434-1PR Anisakis pegreffii protein^AANAH1937-1PR Anisakis hybrid protein	10667	9.81	129.05	5	3	55.3	1.57292	0.653441	2.17559	0.0295862	161	0.332799
ANAS8-134TR	Anisakis simplex protein	13132	8.89	895.11	78	15	83.6	0.705333	-0.503623	-2.15584	0.0310958	162	0.347621
ANAH1076-8PR	Anisakis hybrid protein	38437	7.7	215.54	5	4	27.5	0.705922	-0.502419	-2.15134	0.0314497	163	0.349419
ANAH8017-2PR	Anisakis hybrid protein^AANAH8017-3PR Anisakis hybrid protein	50875	6.24	70.49	3	2	11.9	1.56579	0.646893	2.15107	0.0314704	164	0.347518
ANAH3145-1PR	Anisakis hybrid protein^AANAH3145-3PR Anisakis hybrid protein	99020	6	133.83	10	3	13.1	1.56142	0.642862	2.13598	0.0326807	165	0.358696
ANAP229-122PR	Anisakis pegreffii protein	12338	8.76	70.2	4	2	20.6	0.708744	-0.496663	-2.12979	0.033189	166	0.36208
ANAS9113-1TR	Anisakis simplex protein	22734	7.11	54.07	9	2	3.9	0.709496	-0.495133	-2.12406	0.033665	167	0.365074
ANAS325-1TR	Anisakis simplex protein^AANAS325-11TR Anisakis simplex protein^AANAS325-3TR Anisakis simplex protein^AANAS325-4TR Anisakis simplex protein^AANAS325-2TR Anisakis simplex protein	209751	5.43	74.58	5	3	7.3	1.55784	0.639548	2.12358	0.0337054	168	0.363337
ANAS313-11TR	Anisakis simplex protein	12663	7.08	311.17	23	7	70.8	0.710086	-0.493935	-2.11958	0.0340418	169	0.364791
ANAP667-11PR	Anisakis pegreffii protein	99690	7.92	132.26	9	5	9.1	1.55552	0.637394	2.11552	0.0343861	170	0.366313
ANAS307-15TR	Anisakis simplex protein	129919	5.57	134.23	10	5	6.5	1.55547	0.63735	2.11535	0.0344002	171	0.36432
ANAH9777-2PR	Anisakis hybrid protein	17799	6.9	88.03	8	2	51.4	1.55396	0.635954	2.11012	0.0348478	172	0.366914
ANAS1173-5TR	Anisakis simplex protein	9734	9.23	73.07	5	2	31.2	1.5526	0.634688	2.10538	0.0352579	173	0.369087
ANAS1981-2TR	Anisakis simplex protein	10015	6.08	95.88	5	2	29.5	0.712228	-0.48959	-2.10331	0.0354387	174	0.368848
ANAP1194-2PR	Anisakis pegreffii protein^AANAP1194-3PR Anisakis pegreffii protein^AANAP1194-1PR Anisakis pegreffii protein	27591	5.91	80.71	4	2	17.8	1.5516	0.633755	2.10189	0.0355628	175	0.368024
ANAP112-21PR	Anisakis pegreffii protein^AANAP112-22PR Anisakis pegreffii protein	24945	9.21	1473.95	160	30	69.1	0.712716	-0.4886	-2.09961	0.0357635	176	0.367999
ANAP10620-1PR	Anisakis pegreffii protein	18467	7.68	136.27	11	5	48	1.54912	0.631445	2.09324	0.0363274	177	0.371689
ANAS12261-1TR	Anisakis simplex protein	61899	9.05	1225.21	82	27	58	0.714927	-0.484133	-2.08288	0.0372621	178	0.37911
ANAS510-1TR	Anisakis simplex protein	54832	6.41	273.47	12	7	31.6	0.715457	-0.483063	-2.07888	0.0376288	179	0.380702
ANAS3610-1TR	Anisakis simplex protein^AANAH5108-1PR Anisakis hybrid protein^AANAH5108-2PR Anisakis hybrid protein^AANAH5108-5PR Anisakis hybrid protein	19467	4.74	340.66	18	5	23.8	0.715786	-0.482401	-2.0764	0.0378572	180	0.380886
ANAH360-10PR	Anisakis hybrid protein	23128	9.31	491.49	42	12	51.9	0.716881	-0.480195	-2.06814	0.0386267	181	0.38648
ANAP14-114PR	Anisakis pegreffii protein	14162	5.81	1024.36	91	19	63.6	0.717054	-0.479845	-2.06683	0.03875	182	0.385584
ANAH695-16PR	Anisakis hybrid protein	81242	8.26	104.11	9	4	12.7	1.53879	0.621797	2.05713	0.0396738	183	0.392619
ANAS16019-2TR	Anisakis simplex protein^AANAS16019-1TR Anisakis simplex protein^AANAP13585-1PR Anisakis pegreffii protein^AANAH14095-1PR Anisakis hybrid protein	13593	6.82	145.03	4	3	39.6	0.719004	-0.475927	-2.05216	0.0401537	184	0.395208
ANAS2104-6TR	Anisakis simplex protein^AANAS2104-7TR Anisakis simplex protein	28960	6.25	1073.75	77	21	70.7	0.719008	-0.47592	-2.05214	0.0401563	185	0.393097
ANAS3392-3TR	Anisakis simplex protein	390280	4.85	184.92	9	6	4.1	1.53506	0.618295	2.04402	0.0409516	186	0.398728
ANAS2028-1TR	Anisakis simplex protein	21824	7.13	88.86	6	3	26	0.72068	-0.472569	-2.03959	0.0413909	187	0.40085
ANAS1773-2TR	Anisakis simplex protein	25241	9.26	1067.47	80	21	57.5	0.72178	-0.470368	-2.03136	0.042219	188	0.406695
ANAS1773-1TR	Anisakis simplex protein	15735	9.69	319.65	37	7	38.2	0.72178	-0.470368	-2.03136	0.042219	189	0.404543
ANAH3998-2PR	Anisakis hybrid protein	10411	8.91	163.23	11	3	50.7	1.52912	0.612697	2.02306	0.0430666	190	0.410493
ANAP7141-3PR	Anisakis pegreffii protein^AANAP7141-2PR Anisakis pegreffii protein^AANAH366-1PR Anisakis hybrid protein	25627	6.2	89.54	5	3	27.6	1.52833	0.611953	2.02028	0.0433546	191	0.411074
ANAH226-2PR	Anisakis hybrid protein	21814	4.82	859.63	78	17	54.4	0.723886	-0.466166	-2.01562	0.0438393	192	0.413505
ANAH15141-2PR	Anisakis hybrid protein	39471	6.28	95.47	5	2	15.9	1.52631	0.610044	2.01313	0.0441008	193	0.413817
ANAS4291-2TR	Anisakis simplex protein^AANAS4291-1TR Anisakis simplex protein	11435	6.23	123.23	16	4	21.7	1.52443	0.60827	2.00649	0.0448041	194	0.418248
ANAS2269-8TR	Anisakis simplex protein^AANAS2269-7TR Anisakis simplex protein^AANAS2269-10TR Anisakis simplex protein^AANAP293-10PR Anisakis pegreffii protein^AANAP293-12PR Anisakis pegreffii protein^AANAP293-11PR Anisakis pegreffii protein^AANAP293-9PR Anisakis	13640	8.49	518.63	55	14	99.1	0.725347	-0.463258	-2.00474	0.0449913	195	0.417843
ANAH9394-1PR	Anisakis hybrid protein	12770	8.73	60.08	3	2	30.7	0.725886	-0.462185	-2.00072	0.0454227	196	0.419696
ANAP3818-1PR	Anisakis pegreffii protein^AANAH5091-1PR Anisakis hybrid protein	26108	9.62	509.53	35	12	61.9	1.52228	0.606234	1.99887	0.0456225	197	0.419403
ANAS3471-5TR	Anisakis simplex protein^AANAS3471-4TR Anisakis simplex protein	22460	8.77	417.84	31	10	54.8	1.52228	0.606234	1.99887	0.0456225	198	0.417285
ANAH964-1PR	Anisakis hybrid protein	25851	6.58	146.79	9	4	27.1	1.52127	0.60528	1.9953	0.0460106	199	0.41872
ANAS10135-1TR	Anisakis simplex protein	150052	8.58	42.83	2	2	2.9	1.52106	0.605074	1.99452	0.0460948	200	0.417389
ANAP14-23PR	Anisakis pegreffii protein	10279	4.64	606.55	58	8	88.8	0.72705	-0.459873	-1.99207	0.0463637	201	0.417734
ANAS5291-1TR	Anisakis simplex protein^AANAH52-1PR Anisakis hybrid protein	14110	8.67	192.55	9	5	26.2	0.727157	-0.459662	-1.99127	0.0464508	202	0.416447
ANAP174-2PR	Anisakis pegreffii protein^AANAP174-1PR Anisakis pegreffii protein	32969	6.42	242.05	11	5	33.3	1.51998	0.604052	1.9907	0.046514	203	0.41496
ANAS4205-3TR	Anisakis simplex protein	22169	6.08	214.69	10	5	59.8	0.727989	-0.458012	-1.9851	0.0471336	204	0.418427
ANAS269-3TR	Anisakis simplex protein	23488	7.63	169.71	6	5	28.8	0.729457	-0.455104	-1.97421	0.0483574	205	0.427196
ANAH475-6PR	Anisakis hybrid protein	42079	5.51	101.99	5	4	11.9	1.51376	0.598141	1.96857	0.0490023	206	0.430792
ANAH2391-3PR	Anisakis hybrid protein	13672	7.19	50.12	4	2	20.2	0.730327	-0.453385	-1.96778	0.0490937	207	0.429511
ANAS1367-1TR	Anisakis simplex protein	37798	6.96	46.15	2	2	13.6	1.51155	0.596031	1.96067	0.0499173	208	0.434616
ANAP1569-3PR	Anisakis pegreffii protein	11589	9.47	190.14	9	4	56.4	1.5115	0.595979	1.96048	0.04994	209	0.432734
ANAH360-15PR	Anisakis hybrid protein^AANAH360-8PR Anisakis hybrid protein	17928	7.19	356.11	28	9	60.7	0.7315	-0.45107	-1.95911	0.0500995	210	0.432048
ANAH17141-1PR	Anisakis hybrid protein	20363	4.6	110.91	4	2	41.2	1.50866	0.593268	1.95033	0.0511369	211	0.438905
ANAH608-1PR	Anisakis hybrid protein	46867	7.81	51.12	2	2	8.6	1.50862	0.593226	1.95017	0.0511557	212	0.436995
ANAP2298-1PR	Anisakis pegreffii protein^AANAP2298-2PR Anisakis pegreffii protein	61068	8.84	51.12	2	2	4.7	1.50862	0.593226	1.95017	0.0511557	213	0.434943
ANAH20429-1PR	Anisakis hybrid protein	11735	5.1	221.47	18	5	52	0.732832	-0.448445	-1.94929	0.0512614	214	0.433805
ANAS3526-1TR	Anisakis simplex protein	16510	9.18	275.5	14	8	67.7	0.73316	-0.4478	-1.94687	0.0515502	215	0.43422
ANAS8-334TR	Anisakis simplex protein	19885	6.4	510.62	44	7	46.1	0.733882	-0.44638	-1.94156	0.0521909	216	0.437582
ANAS956-2TR	Anisakis simplex protein	21455	6.03	77.87	9	2	7	0.734915	-0.44435	-1.93396	0.0531185	217	0.443307
ANAS9683-5TR	Anisakis simplex protein^AANAS9683-4TR Anisakis simplex protein^AANAS9683-3TR Anisakis simplex protein	27554	8.95	988.23	80	19	66.8	0.734996	-0.444192	-1.93336	0.0531913	218	0.441878
ANAS6242-2TR	Anisakis simplex protein	67249	5.42	270.26	12	8	23.8	1.50295	0.587795	1.92984	0.0536262	219	0.443457
ANAH7928-1PR	Anisakis hybrid protein	11340	7.01	64.55	2	2	29.1	0.735672	-0.442864	-1.92839	0.053806	220	0.442921
ANAH7928-5PR	Anisakis hybrid protein	10450	8.89	64.55	2	2	28	0.735672	-0.442864	-1.92839	0.053806	221	0.440917
ANAP92-2PR	Anisakis pegreffii protein	10550	9.06	1806.65	278	31	71.8	0.735742	-0.442728	-1.92788	0.0538695	222	0.439449
ANAP14-21PR	Anisakis pegreffii protein	10628	8.07	496.06	53	7	42.7	0.736033	-0.442157	-1.92575	0.0541361	223	0.439644
ANAP11962-1PR	Anisakis pegreffii protein	43619	6.18	118.14	9	3	18.5	0.736875	-0.440509	-1.91958	0.0549115	224	0.44395
ANAS1941-5TR	Anisakis simplex protein	40214	5.97	2030.09	153	40	85.5	0.736983	-0.440297	-1.91878	0.0550118	225	0.442784
ANAH1361-1PR	Anisakis hybrid protein	18167	9.49	57.37	2	2	21.1	1.49957	0.584546	1.91768	0.0551519	226	0.441947
ANAP112-16PR	Anisakis pegreffii protein	68225	6.68	568.15	85	13	14.7	0.738534	-0.437264	-1.90743	0.0564651	227	0.450477
ANAS4977-2TR	Anisakis simplex protein^AANAS4977-1TR Anisakis simplex protein	13168	6.49	48.67	5	2	36.4	0.738582	-0.43717	-1.90708	0.0565107	228	0.448863
ANAP1095-4PR	Anisakis pegreffii protein	36978	11.01	573.72	44	15	58.4	1.49647	0.581563	1.90651	0.0565837	229	0.447481
ANAH82-8PR	Anisakis hybrid protein	11532	8.94	116.35	13	3	20.4	0.738804	-0.436736	-1.90545	0.0567212	230	0.446618
ANAH2354-2PR	Anisakis hybrid protein	9701	5.17	244.79	15	4	60.7	1.49475	0.579905	1.90031	0.057393	231	0.449951
ANAP112-1PR	Anisakis pegreffii protein	59846	8.71	345.66	33	10	26.4	0.739768	-0.434855	-1.89841	0.0576417	232	0.449953
ANAH3790-2PR	Anisakis hybrid protein	28153	8.97	78.18	5	2	12.9	0.739877	-0.434643	-1.89762	0.0577465	233	0.448836
ANAP112-13PR	Anisakis pegreffii protein^AANAP112-14PR Anisakis pegreffii protein	63509	6.62	348.68	51	7	11.8	0.741002	-0.432451	-1.88941	0.0588366	234	0.455355
ANAS10066-8TR	Anisakis simplex protein^AANAS10066-10TR Anisakis simplex protein	17015	5.95	128.09	15	3	11.6	0.741002	-0.432451	-1.88941	0.0588366	235	0.453418
ANAP26067-1PR	Anisakis pegreffii protein	9489	8.15	355.5	64	7	37.2	0.741061	-0.432336	-1.88898	0.0588941	236	0.451937
ANAS479-4TR	Anisakis simplex protein	21690	9.32	957.93	73	19	60.5	0.741697	-0.431098	-1.88435	0.0595178	237	0.454797
ANAS15288-1TR	Anisakis simplex protein	31846	9.06	137.23	35	3	10.6	0.741856	-0.430789	-1.88319	0.0596747	238	0.454079
ANAH24180-1PR	Anisakis hybrid protein	13706	4.76	83.01	4	2	9.5	1.48987	0.57519	1.88265	0.0597471	239	0.452728
ANAS7498-1TR	Anisakis simplex protein	25467	5.46	82.16	10	2	17.4	1.48958	0.574909	1.8816	0.05989	240	0.45192
ANAH1353-1PR	Anisakis hybrid protein	43277	8.11	420.31	18	9	41.2	1.48874	0.574093	1.87855	0.060306	241	0.453171
ANAH8585-1PR	Anisakis hybrid protein^AANAH8585-2PR Anisakis hybrid protein	65269	7.1	72.42	4	2	7.6	1.48802	0.57339	1.87592	0.0606664	242	0.453995
ANAP4600-11PR	Anisakis pegreffii protein^AANAP4600-10PR Anisakis pegreffii protein^AANAP4600-9PR Anisakis pegreffii protein^AANAH5136-1PR Anisakis hybrid protein^AANAH5136-2PR Anisakis hybrid protein	61550	6.48	352.42	18	9	28.3	0.744416	-0.425819	-1.86459	0.0622395	243	0.463851
ANAH6-51PR	Anisakis hybrid protein^AANAH6-52PR Anisakis hybrid protein	9788	10.43	566.33	197	12	37.7	0.744733	-0.425205	-1.86229	0.0625628	244	0.46435
ANAH594-4PR	Anisakis hybrid protein	68603	6.2	1484.76	100	34	73.2	1.48304	0.568555	1.85782	0.0631949	245	0.467127
ANAP667-16PR	Anisakis pegreffii protein	163686	8.65	297.86	18	10	13.1	1.4816	0.567151	1.85256	0.0639449	246	0.470749
ANAS17681-2TR	Anisakis simplex protein^AANAS17681-3TR Anisakis simplex protein^AANAP4937-2PR Anisakis pegreffii protein^AANAP4937-1PR Anisakis pegreffii protein^AANAP4937-6PR Anisakis pegreffii protein^AANAP4937-5PR Anisakis pegreffii protein^AANAP4937-4PR Anisak	15257	10.69	133.41	8	4	31	1.48078	0.566362	1.84961	0.06437	247	0.47196
ANAS2276-15TR	Anisakis simplex protein	29424	5.12	108.45	10	3	20	0.747642	-0.419581	-1.84123	0.0655874	248	0.478946
ANAH40-18PR	Anisakis hybrid protein	21217	9.77	645.28	42	12	57	0.748499	-0.417927	-1.83504	0.0664992	249	0.483655
ANAP671-1PR	Anisakis pegreffii protein	34693	8.77	1771.21	133	37	67.5	0.748752	-0.417441	-1.83322	0.0667695	250	0.483678
ANAS513-7TR	Anisakis simplex protein	9125	5.48	466.12	45	7	60.5	0.748901	-0.417153	-1.83215	0.0669297	251	0.482907
ANAP864-12PR	Anisakis pegreffii protein	20322	8.04	100.16	4	2	35.6	0.74937	-0.41625	-1.82877	0.0674347	252	0.48462
ANAP1776-1PR	Anisakis pegreffii protein	19978	7.89	153.42	11	5	51.3	0.751052	-0.413016	-1.81666	0.0692694	253	0.495837
ANAS13480-3TR	Anisakis simplex protein^AANAS13480-2TR Anisakis simplex protein^AANAS13480-1TR Anisakis simplex protein^AANAS13480-4TR Anisakis simplex protein^AANAS13480-5TR Anisakis simplex protein^AANAS13480-6TR Anisakis simplex protein^AANAS13480-7TR Anisakis	45270	5.74	91.98	5	2	13.3	0.752177	-0.410855	-1.80857	0.070518	254	0.502788
ANAH20-28PR	Anisakis hybrid protein	10596	9.42	962.38	94	13	81.2	0.752477	-0.41028	-1.80641	0.0708536	255	0.503199
ANAH718-5PR	Anisakis hybrid protein	10895	9.17	142.73	9	4	40.5	0.752585	-0.410073	-1.80564	0.0709746	256	0.50209
ANAS1058-3TR	Anisakis simplex protein	20557	9.02	2237.14	216	34	89.1	0.752651	-0.409947	-1.80517	0.071048	257	0.500653
ANAS6364-8TR	Anisakis simplex protein	203775	6.7	3438.98	215	83	55	1.46863	0.554474	1.80511	0.0710579	258	0.498782
ANAP7593-2PR	Anisakis pegreffii protein	169534	6.64	2687.79	180	65	54.1	1.46863	0.554474	1.80511	0.0710579	259	0.496857
ANAH3237-3PR	Anisakis hybrid protein	14515	9.04	413.16	29	9	30.7	0.75395	-0.407458	-1.79585	0.0725178	260	0.505114
ANAH7514-2PR	Anisakis hybrid protein	10448	10.21	332	19	7	37.2	0.75395	-0.407458	-1.79585	0.0725178	261	0.503179
ANAP1765-1PR	Anisakis pegreffii protein^AANAP1765-2PR Anisakis pegreffii protein	46473	5.07	110.16	6	3	20.2	0.754067	-0.407236	-1.79502	0.0726502	262	0.502174
ANAS1708-3TR	Anisakis simplex protein	29145	8.72	1475.53	181	29	73.2	0.754082	-0.407206	-1.79491	0.0726684	263	0.50039
ANAP5010-1PR	Anisakis pegreffii protein	16883	9.09	65.54	2	2	40.9	1.46455	0.550453	1.79005	0.0734455	264	0.503825
ANAS26141-1TR	Anisakis simplex protein	13408	9.23	97.51	6	2	57.8	0.754911	-0.405622	-1.78898	0.073618	265	0.503103
ANAH1601-8PR	Anisakis hybrid protein	36742	5.99	80.01	4	3	22.6	1.46141	0.547365	1.77849	0.0753228	266	0.512818
ANAS358-3TR	Anisakis simplex protein^AANAS358-2TR Anisakis simplex protein	12707	6.73	1044.62	89	19	63.8	0.756382	-0.402814	-1.77847	0.0753273	267	0.510928
ANAH691-1PR	Anisakis hybrid protein^AANAH691-2PR Anisakis hybrid protein	32496	6.54	142.27	8	5	33.3	0.756394	-0.402791	-1.77838	0.0753412	268	0.509116
ANAS5445-8TR	Anisakis simplex protein	14469	9.86	122.61	6	2	29.1	1.46118	0.547132	1.77762	0.075466	269	0.508063
ANAP4042-1PR	Anisakis pegreffii protein^AANAH1675-1PR Anisakis hybrid protein	43674	8.76	86.57	4	3	23.2	1.45916	0.545136	1.77015	0.0767022	270	0.514473
ANAS443-2TR	Anisakis simplex protein^AANAS443-3TR Anisakis simplex protein	53926	6.19	200.44	15	7	28	0.758026	-0.39968	-1.76674	0.0772724	271	0.516385
ANAS422-3TR	Anisakis simplex protein	27108	6.41	544.05	41	15	49.5	0.758166	-0.399415	-1.76574	0.0774391	272	0.515596
ANAS2342-1TR	Anisakis simplex protein	14046	5.5	74.53	4	2	17.1	1.4579	0.543896	1.76551	0.0774785	273	0.513969
ANAS1941-2TR	Anisakis simplex protein	31040	6.64	881.58	66	20	55.5	0.758521	-0.398739	-1.76321	0.0778644	274	0.514644
ANAS7545-1TR	Anisakis simplex protein	37745	9.11	1035.02	95	23	59.3	0.759548	-0.396788	-1.75591	0.0791041	275	0.520937
ANAH2348-3PR	Anisakis hybrid protein	25272	9.9	921.74	75	19	60.6	0.761563	-0.392964	-1.7416	0.0815792	276	0.53529
ANAS222-9TR	Anisakis simplex protein^AANAS222-8TR Anisakis simplex protein	17666	5.39	277.24	17	7	64.6	0.761581	-0.392931	-1.74147	0.0816014	277	0.533502
ANAP2702-1PR	Anisakis pegreffii protein	50043	8.95	1848.2	158	40	72	0.76223	-0.391701	-1.73687	0.0824109	278	0.536857
ANAH20-51PR	Anisakis hybrid protein	15568	9.5	574.59	58	9	48.5	0.762581	-0.391038	-1.73438	0.0828498	279	0.537782
ANAS15823-1TR	Anisakis simplex protein	21063	9.25	248.38	13	5	30.7	0.762676	-0.390857	-1.73371	0.0829702	280	0.536639
ANAH655-2PR	Anisakis hybrid protein	16083	4.53	1072.44	103	18	84.8	0.762684	-0.390843	-1.73365	0.0829796	281	0.53479
ANAH2948-2PR	Anisakis hybrid protein	29913	6.06	1139.46	87	24	78.3	0.763471	-0.389355	-1.72808	0.0839733	282	0.539275
ANAP3176-11PR	Anisakis pegreffii protein	18132	4.9	705.59	48	10	54.5	0.763752	-0.388823	-1.72609	0.0843306	283	0.539656
ANAH1082-1PR	Anisakis hybrid protein	39113	7.26	2223.22	194	33	90.6	0.764079	-0.388206	-1.72378	0.0847473	284	0.540413
ANAS7051-1TR	Anisakis simplex protein	56427	4.44	102.54	4	3	11.4	0.764081	-0.388202	-1.72377	0.0847498	285	0.538533
ANAH5087-1PR	Anisakis hybrid protein	36060	6.19	74.79	4	2	15.4	1.44615	0.532219	1.72179	0.0851067	286	0.53891
ANAS513-5TR	Anisakis simplex protein	9066	5.82	617.13	68	10	68.4	0.765903	-0.384766	-1.71091	0.0870983	287	0.549599
ANAP8091-2PR	Anisakis pegreffii protein	45426	5.69	75.49	3	2	6.1	1.44265	0.528723	1.70871	0.087505	288	0.550249
ANAS937-9TR	Anisakis simplex protein^AANAS937-8TR Anisakis simplex protein^AANAS937-7TR Anisakis simplex protein^AANAS937-5TR Anisakis simplex protein^AANAS937-6TR Anisakis simplex protein	11335	5.21	43.41	2	2	30.9	1.44244	0.528506	1.7079	0.0876554	289	0.549287
ANAS698-15TR	Anisakis simplex protein	28092	8.56	577.62	54	12	36	0.766773	-0.383129	-1.70478	0.088236	290	0.551019
ANAH517-28PR	Anisakis hybrid protein	38535	8.87	1573.51	211	32	61.3	0.767329	-0.382083	-1.70086	0.0889689	291	0.553686
ANAS3358-6TR	Anisakis simplex protein	16397	9	101.59	4	2	21	1.43954	0.52561	1.69705	0.0896864	292	0.55624
ANAH4863-4PR	Anisakis hybrid protein	27387	9.04	247.33	13	7	34.9	0.768079	-0.380674	-1.69559	0.0899641	293	0.556058
ANAH494-2PR	Anisakis hybrid protein	15646	9.37	737.42	72	16	63	0.76824	-0.380371	-1.69445	0.0901792	294	0.555492
ANAP425-1PR	Anisakis pegreffii protein^AANAP425-6PR Anisakis pegreffii protein	17603	9.55	1224.5	136	23	78.7	0.768366	-0.380135	-1.69357	0.0903474	295	0.554641
ANAP1661-1PR	Anisakis pegreffii protein	11034	4.69	864.69	83	19	92.8	0.768366	-0.380135	-1.69357	0.0903475	296	0.552768
ANAP998-1PR	Anisakis pegreffii protein	45199	8.72	2681.16	234	42	88.6	0.768392	-0.380085	-1.69338	0.0903825	297	0.55112
ANAP1188-3PR	Anisakis pegreffii protein^AANAP1188-4PR Anisakis pegreffii protein^AANAP1188-1PR Anisakis pegreffii protein^AANAH3243-1PR Anisakis hybrid protein^AANAH3243-2PR Anisakis hybrid protein^AANAH3243-3PR Anisakis hybrid protein^AANAH3243-4PR Anisakis hyb	40783	5.07	516.17	37	13	52.1	1.43799	0.524051	1.69122	0.0907951	298	0.551778
ANAH6076-4PR	Anisakis hybrid protein	15260	10.37	140.31	10	3	26.6	1.43645	0.522509	1.68545	0.0919024	299	0.55664
ANAH966-12PR	Anisakis hybrid protein	21478	9.34	307.64	22	6	52.3	0.769756	-0.377526	-1.6838	0.0922198	300	0.5567
ANAS1034-8TR	Anisakis simplex protein	9739	7.9	899.02	72	15	80.8	0.770634	-0.375882	-1.67765	0.0934156	301	0.562045
ANAS208-2TR	Anisakis simplex protein	20549	10.46	269.45	22	6	54.5	1.43391	0.519959	1.6759	0.0937577	302	0.562236
ANAP145-11PR	Anisakis pegreffii protein	18620	10.14	247.48	20	6	63.1	1.43391	0.519959	1.6759	0.0937577	303	0.56038
ANAH3797-1PR	Anisakis hybrid protein	26919	5.91	1201.15	95	26	86.3	0.771033	-0.375135	-1.67485	0.0939634	304	0.559763
ANAP998-12PR	Anisakis pegreffii protein^AANAP998-10PR Anisakis pegreffii protein^AANAP998-9PR Anisakis pegreffii protein	23326	9.1	1374.28	117	23	78.3	0.771036	-0.375129	-1.67483	0.0939675	305	0.557951
ANAH1343-2PR	Anisakis hybrid protein	16008	7.01	905.77	82	20	75.4	0.771165	-0.374889	-1.67393	0.0941439	306	0.557172
ANAP425-4PR	Anisakis pegreffii protein	13605	9.89	800.24	77	17	83.5	0.771309	-0.37462	-1.67292	0.0943425	307	0.556528
ANAH164-1PR	Anisakis hybrid protein^AANAH164-2PR Anisakis hybrid protein	38791	9.44	160.54	12	4	32.7	0.772993	-0.371473	-1.66114	0.0966847	308	0.568494
ANAH3895-2PR	Anisakis hybrid protein	32920	8.74	147.37	9	4	31.2	1.42988	0.515894	1.66068	0.0967773	309	0.567196
ANAP3176-16PR	Anisakis pegreffii protein	44221	5.7	1612.2	115	29	57.1	0.773249	-0.370995	-1.65936	0.0970443	310	0.566926
ANAP3176-15PR	Anisakis pegreffii protein	28002	6.11	1088.36	85	23	76.1	0.773249	-0.370995	-1.65936	0.0970443	311	0.565103
ANAS3003-8TR	Anisakis simplex protein^AANAS3003-3TR Anisakis simplex protein	14989	7.63	146.36	7	3	47.5	1.42826	0.514254	1.65454	0.0980169	312	0.568938
ANAS177-2TR	Anisakis simplex protein	20431	9.79	193.56	34	4	41.6	0.77444	-0.368774	-1.65104	0.0987304	313	0.571248
ANAS313-10TR	Anisakis simplex protein^AANAS313-9TR Anisakis simplex protein	20249	6.64	220.62	18	5	31.5	0.774587	-0.368501	-1.65002	0.098939	314	0.570632
ANAP2642-1PR	Anisakis pegreffii protein	11023	10.2	41.12	2	2	31.9	1.4254	0.511368	1.64374	0.10023	315	0.576243
ANAH5096-1PR	Anisakis hybrid protein	49800	5.33	369.56	37	9	25.9	0.775764	-0.366311	-1.64182	0.100627	316	0.576696
ANAS4406-10TR	Anisakis simplex protein	22529	4.59	105.62	5	3	25.6	1.42177	0.507693	1.62998	0.103105	317	0.589033
ANAS10380-1TR	Anisakis simplex protein	12320	8.12	60.81	4	2	25	1.42165	0.507563	1.6295	0.103208	318	0.587766
ANAH260-8PR	Anisakis hybrid protein	28620	6.32	445.84	26	10	45	0.777693	-0.362728	-1.62841	0.103439	319	0.587235
ANAH360-12PR	Anisakis hybrid protein	17619	6.71	365.52	29	11	43.4	0.777705	-0.362706	-1.62832	0.103456	320	0.585499
ANAH15294-1PR	Anisakis hybrid protein	26863	8.94	265.07	14	6	50.7	0.778013	-0.362134	-1.62618	0.10391	321	0.586236
ANAS3972-7TR	Anisakis simplex protein	36116	6.36	329.09	12	9	58.6	0.778166	-0.36185	-1.62512	0.104137	322	0.585689
ANAP3238-2PR	Anisakis pegreffii protein	40874	5.91	168.76	6	3	19	1.41873	0.504595	1.61839	0.105579	323	0.591964
ANAS142-13TR	Anisakis simplex protein	39730	4.74	149.8	7	5	25.1	0.779156	-0.360016	-1.61826	0.105608	324	0.590294
ANAH3310-1PR	Anisakis hybrid protein^AANAH3310-3PR Anisakis hybrid protein^AANAH3310-4PR Anisakis hybrid protein	12994	10.58	189.13	16	5	47.5	1.41672	0.502552	1.61074	0.107237	325	0.597557
ANAS2433-1TR	Anisakis simplex protein	16452	9.57	198.95	14	6	62.3	0.780825	-0.356929	-1.6067	0.108121	326	0.600635
ANAH3237-6PR	Anisakis hybrid protein	23871	4.82	127.01	7	3	11.7	1.41432	0.500109	1.60159	0.109245	327	0.605025
ANAP9205-1PR	Anisakis pegreffii protein	29324	7.81	46.78	2	2	12.1	1.41413	0.499913	1.60086	0.109408	328	0.604078
ANAS1708-5TR	Anisakis simplex protein^AANAS1708-2TR Anisakis simplex protein	49279	8.44	3761.99	474	72	83	0.781763	-0.355198	-1.60022	0.109551	329	0.603027
ANAH2965-2PR	Anisakis hybrid protein	29112	8.69	471.73	25	10	55.8	0.783739	-0.351555	-1.58658	0.112608	330	0.617979
ANAS6825-1TR	Anisakis simplex protein^AANAP3027-1PR Anisakis pegreffii protein^AANAH3353-1PR Anisakis hybrid protein	89685	6.3	55.27	2	2	9.2	0.78378	-0.351479	-1.5863	0.112672	331	0.616461
ANAS1046-1TR	Anisakis simplex protein	13236	10.07	214.7	13	4	53.6	1.40973	0.495422	1.58405	0.113183	332	0.617392
ANAH1382-3PR	Anisakis hybrid protein	17035	4.78	260.54	18	6	69	1.40825	0.493907	1.57837	0.11448	333	0.62259
ANAP15078-1PR	Anisakis pegreffii protein	45763	5.95	517.51	28	11	39.4	1.40782	0.493461	1.57671	0.114863	334	0.622803
ANAH3921-2PR	Anisakis hybrid protein	94915	8.1	1081.53	68	18	21.9	0.785731	-0.347893	-1.57287	0.115748	335	0.625732
ANAH22130-1PR	Anisakis hybrid protein	15334	9.23	54.91	3	2	44.1	0.786038	-0.347329	-1.57076	0.116238	336	0.62651
ANAH7676-3PR	Anisakis hybrid protein	59235	8.39	262.45	15	7	35.9	0.788393	-0.343013	-1.5546	0.12004	337	0.645083
ANAS6472-2TR	Anisakis simplex protein	23663	9.14	92.15	5	2	5.7	0.788738	-0.342382	-1.55224	0.120604	338	0.646196
ANAP465-21PR	Anisakis pegreffii protein	32745	9.75	222.26	15	6	34.2	1.40052	0.485961	1.54863	0.12147	339	0.648917
ANAH2883-2PR	Anisakis hybrid protein	37020	7.36	61.88	3	2	17.1	1.3992	0.484606	1.54356	0.122696	340	0.653536
ANAH192-8PR	Anisakis hybrid protein	11514	5.63	459.52	36	12	68.1	0.790131	-0.339837	-1.54271	0.1229	341	0.652705
ANAP7927-12PR	Anisakis pegreffii protein^AANAP7927-13PR Anisakis pegreffii protein	17245	8.05	250.61	20	7	41.8	0.790618	-0.338947	-1.53938	0.12371	342	0.655087
ANAS5724-2TR	Anisakis simplex protein^AANAP582-3PR Anisakis pegreffii protein	34974	9.18	82.52	2	2	20.2	1.39655	0.481869	1.53331	0.125199	343	0.661035
ANAP112-10PR	Anisakis pegreffii protein	24720	8.45	966.91	141	22	72.9	0.79187	-0.336664	-1.53084	0.12581	344	0.662329
ANAH12220-3PR	Anisakis hybrid protein	17090	9.51	78.53	3	2	18.7	0.792499	-0.33552	-1.52655	0.126872	345	0.665987
ANAS3084-1TR	Anisakis simplex protein	20712	9.1	346.28	29	8	43.8	0.792664	-0.335219	-1.52543	0.127153	346	0.665531
ANAH24828-3PR	Anisakis hybrid protein	12302	9.46	381.69	45	10	56.7	0.7931	-0.334425	-1.52245	0.127895	347	0.667488
ANAP112-33PR	Anisakis pegreffii protein	27131	7.97	879.65	80	14	40	0.793919	-0.332936	-1.51688	0.129297	348	0.672864
ANAH192-6PR	Anisakis hybrid protein	11708	5.02	500.55	47	9	60	0.794629	-0.331646	-1.51205	0.13052	349	0.677285
ANAH718-13PR	Anisakis hybrid protein	14679	9.72	364.97	26	9	76.7	0.794777	-0.331379	-1.51105	0.130775	350	0.676669
ANAH411-15PR	Anisakis hybrid protein	11245	5.26	336.78	39	5	57.4	0.795039	-0.330903	-1.50927	0.131229	351	0.677083
ANAS8655-1TR	Anisakis simplex protein^AANAS8655-2TR Anisakis simplex protein	18466	8.46	223.39	14	6	48	1.39031	0.475408	1.50913	0.131267	352	0.675352
ANAS1209-1TR	Anisakis simplex protein^AANAS1209-3TR Anisakis simplex protein^AANAS1209-2TR Anisakis simplex protein^AANAS1209-6TR Anisakis simplex protein^AANAS1209-5TR Anisakis simplex protein	26289	11.02	285.59	23	8	52.6	1.3902	0.475293	1.50869	0.131377	353	0.674006
ANAS1359-15TR	Anisakis simplex protein	14376	4.85	255.88	14	7	76.6	0.796017	-0.329128	-1.50263	0.132935	354	0.680071
ANAP3401-1PR	Anisakis pegreffii protein	42770	5.22	441.07	38	13	37.1	0.796118	-0.328945	-1.50194	0.133112	355	0.679059
ANAP1135-4PR	Anisakis pegreffii protein^AANAH167-11PR Anisakis hybrid protein	35236	10.89	567.01	28	14	58.5	1.38778	0.472782	1.49929	0.133797	356	0.680637
ANAP597-6PR	Anisakis pegreffii protein	26660	5.85	172.98	7	4	38.2	1.38617	0.471102	1.49301	0.135436	357	0.687042
ANAH709-1PR	Anisakis hybrid protein	37710	6.52	210.58	19	5	36.1	1.38408	0.468922	1.48485	0.137584	358	0.695992
ANAH357-3PR	Anisakis hybrid protein	15143	4.2	184.96	10	4	62	0.798678	-0.324314	-1.48461	0.137648	359	0.694376
ANAP578-7PR	Anisakis pegreffii protein	9912	6.45	496.83	28	8	55.3	0.799398	-0.323015	-1.47974	0.138942	360	0.698956
ANAP1095-7PR	Anisakis pegreffii protein	22274	10.78	477.1	34	12	78.7	1.3822	0.466962	1.47751	0.13954	361	0.700017
ANAP5238-5PR	Anisakis pegreffii protein	17286	9.51	319.68	29	8	58.3	1.38184	0.46659	1.47611	0.139913	362	0.699953
ANAS1637-5TR	Anisakis simplex protein	51159	8.45	133.33	7	5	20.6	1.3818	0.466552	1.47597	0.139951	363	0.698214
ANAH30-13PR	Anisakis hybrid protein	11748	6.25	83.96	6	2	29.6	0.800141	-0.321673	-1.47472	0.140288	364	0.69797
ANAP7548-2PR	Anisakis pegreffii protein	13778	9.63	358.93	18	7	70	0.801102	-0.319943	-1.46824	0.142039	365	0.704745
ANAP669-4PR	Anisakis pegreffii protein	41379	5.83	143.48	7	5	23.6	0.801477	-0.319266	-1.46571	0.142728	366	0.706229
ANAH4829-1PR	Anisakis hybrid protein	24975	6.41	891.55	78	19	79.2	0.801812	-0.318664	-1.46345	0.143343	367	0.707343
ANAS2235-1TR	Anisakis simplex protein	23084	4.96	87.37	4	2	19.5	1.37685	0.461375	1.45659	0.145228	368	0.714697
ANAH5299-1PR	Anisakis hybrid protein	50677	6.01	305.43	16	9	36	1.37613	0.460616	1.45375	0.146015	369	0.716622
ANAH5664-4PR	Anisakis hybrid protein	60563	5.96	4522.53	526	87	84.1	0.803505	-0.315622	-1.45207	0.146483	370	0.716975
ANAP229-124PR	Anisakis pegreffii protein	13311	9.73	144.8	7	3	58.6	1.37561	0.460071	1.45171	0.146582	371	0.715523
ANAP3151-4PR	Anisakis pegreffii protein	33307	6.39	308.15	15	8	57.9	0.804142	-0.314478	-1.44778	0.147677	372	0.718934
ANAS4099-1TR	Anisakis simplex protein	13362	4.57	181.29	9	4	81.9	0.805125	-0.312715	-1.44118	0.149533	373	0.726015
ANAH574-4PR	Anisakis hybrid protein	19177	9.61	380.3	30	8	60.9	0.805998	-0.311152	-1.43533	0.151192	374	0.732109
ANAP4972-3PR	Anisakis pegreffii protein	15174	6.78	190.32	11	5	54	0.807009	-0.309344	-1.42857	0.153129	375	0.73951
ANAP3002-1PR	Anisakis pegreffii protein	20911	9.32	53.95	4	2	15.5	0.807131	-0.309126	-1.42775	0.153364	376	0.738676
ANAH630-1PR	Anisakis hybrid protein	15270	5.98	766.54	72	17	64.2	0.807856	-0.307829	-1.42289	0.154767	377	0.743455
ANAP671-4PR	Anisakis pegreffii protein	37768	4.81	2162.53	165	42	76.2	0.80885	-0.306057	-1.41626	0.156699	378	0.750748
ANAH57-3PR	Anisakis hybrid protein	33928	5.08	2368.47	185	47	91.9	0.808919	-0.305934	-1.4158	0.156834	379	0.749412
ANAH1234-9PR	Anisakis hybrid protein	47385	5.33	112.8	7	3	15	1.36611	0.450074	1.41429	0.157278	380	0.749552
ANAH14743-1PR	Anisakis hybrid protein	25581	4.88	317.38	13	6	44.4	0.810626	-0.302892	-1.40441	0.160196	381	0.761457
ANAS3459-3TR	Anisakis simplex protein	21660	8.46	272.32	16	6	46.5	0.810656	-0.302839	-1.40421	0.160255	382	0.759745
ANAP87-8PR	Anisakis pegreffii protein	27418	6.81	1898.43	187	31	82.6	0.811238	-0.301803	-1.40034	0.161412	383	0.763231
ANAH162-5PR	Anisakis hybrid protein	47167	5.67	5143.39	501	80	89.2	0.811253	-0.301777	-1.40024	0.161442	384	0.761384
ANAP17664-5PR	Anisakis pegreffii protein	16239	5.49	363.4	48	8	43.8	0.811441	-0.301441	-1.39898	0.161818	385	0.761176
ANAS479-18TR	Anisakis simplex protein	17993	10.28	602.78	56	10	62.9	0.812198	-0.300096	-1.39395	0.163334	386	0.766316
ANAS14521-1TR	Anisakis simplex protein	40718	5.06	609.06	39	14	52.1	1.35875	0.442275	1.38509	0.166024	387	0.776924
ANAP14-33PR	Anisakis pegreffii protein	27706	6.38	972.93	79	21	53.9	0.814489	-0.296032	-1.37873	0.167977	388	0.784037
ANAP111-1PR	Anisakis pegreffii protein	18017	4.6	57.2	2	2	36.5	0.814887	-0.295327	-1.37609	0.168792	389	0.785817
ANAH7561-1PR	Anisakis hybrid protein	15226	9.99	189.08	11	4	63.7	1.35639	0.439773	1.37573	0.168907	390	0.784333
ANAH4723-1PR	Anisakis hybrid protein	32153	7.7	285.95	15	6	35.7	0.815034	-0.295067	-1.37512	0.169094	391	0.783195
ANAS261-2TR	Anisakis simplex protein	21939	7.71	80.2	6	2	33.5	0.81519	-0.294793	-1.37409	0.169413	392	0.78267
ANAP736-1PR	Anisakis pegreffii protein	49051	6.27	69.19	4	2	8.6	1.35597	0.439326	1.37405	0.169425	393	0.780735
ANAS1382-1TR	Anisakis simplex protein	10354	9.46	233.45	22	5	55.1	0.815353	-0.294504	-1.37301	0.169748	394	0.780239
ANAH2890-7PR	Anisakis hybrid protein	13126	5.24	208.71	13	5	57.4	1.35548	0.438809	1.37212	0.170027	395	0.779541
ANAH1463-1PR	Anisakis hybrid protein^AANAH1463-3PR Anisakis hybrid protein	39223	4.74	219.07	12	5	21.6	1.35506	0.438355	1.37042	0.170557	396	0.779995
ANAS8-539TR	Anisakis simplex protein	11621	8.26	278.7	27	3	36.1	0.815884	-0.293563	-1.36949	0.170846	397	0.779348
ANAP5226-2PR	Anisakis pegreffii protein	28822	9.33	106.1	6	3	14.6	0.816102	-0.293178	-1.36805	0.171297	398	0.779443
ANAS14475-1TR	Anisakis simplex protein	15100	11.58	55.92	5	2	18.5	1.35396	0.437189	1.36605	0.171923	399	0.78033
ANAP1803-10PR	Anisakis pegreffii protein	11693	4.4	51.63	5	2	14.7	1.35348	0.436669	1.36411	0.172534	400	0.781146
ANAP5411-2PR	Anisakis pegreffii protein	17305	9.45	259.49	26	8	70.9	1.35278	0.435922	1.36131	0.173415	401	0.783179
ANAH2561-1PR	Anisakis hybrid protein^AANAH2561-3PR Anisakis hybrid protein	24361	8.26	480.98	25	11	59	0.817198	-0.291242	-1.3608	0.173576	402	0.781957
ANAP145-2PR	Anisakis pegreffii protein	16848	9.61	178.21	11	4	52.2	1.3524	0.43552	1.35981	0.173891	403	0.781429
ANAH4621-1PR	Anisakis hybrid protein	79742	5.73	161.21	8	3	6.6	1.3523	0.43542	1.35943	0.174009	404	0.780026
ANAH162-10PR	Anisakis hybrid protein^AANAH162-11PR Anisakis hybrid protein	37387	5.31	3866.31	383	60	95.1	0.817412	-0.290864	-1.35939	0.174024	405	0.778167
ANAP71-19PR	Anisakis pegreffii protein	34285	9.44	2502.1	214	35	66.8	0.817486	-0.290734	-1.3589	0.174178	406	0.776937
ANAH3302-1PR	Anisakis hybrid protein^AANAH3302-10PR Anisakis hybrid protein^AANAH3302-4PR Anisakis hybrid protein^AANAH3302-5PR Anisakis hybrid protein^AANAH3302-7PR Anisakis hybrid protein^AANAH3302-8PR Anisakis hybrid protein^AANAH3302-9PR Anisakis hybrid prot	27262	6.55	158.49	11	5	26.5	1.35207	0.435173	1.35851	0.174303	407	0.775584
ANAS6955-3TR	Anisakis simplex protein^AANAP8415-1PR Anisakis pegreffii protein^AANAH12748-2PR Anisakis hybrid protein	39231	8.82	79.12	3	3	13.4	0.817579	-0.29057	-1.35828	0.174373	408	0.773995
ANAH85-13PR	Anisakis hybrid protein	29749	5.36	363.43	32	10	22.1	0.818532	-0.288889	-1.35199	0.176377	409	0.780976
ANAP4540-1PR	Anisakis pegreffii protein	19114	8.73	134.95	10	4	37.7	0.818618	-0.288737	-1.35143	0.176559	410	0.779874
ANAP168-4PR	Anisakis pegreffii protein	10448	3.99	133.11	16	2	40.2	0.819072	-0.287939	-1.34844	0.177518	411	0.782204
ANAS374-2TR	Anisakis simplex protein	17868	9.62	79.49	8	2	31.1	0.81915	-0.287801	-1.34792	0.177684	412	0.781035
ANAP220-26PR	Anisakis pegreffii protein	13298	8.39	649.1	57	15	79.2	0.820669	-0.285127	-1.33791	0.180926	413	0.793358
ANAP3970-1PR	Anisakis pegreffii protein	14227	9.98	209.4	14	5	28	0.820756	-0.284974	-1.33734	0.181112	414	0.792257
ANAS38-3TR	Anisakis simplex protein	12418	10.69	149.33	15	3	44	0.820786	-0.284921	-1.33714	0.181177	415	0.790629
ANAH317-4PR	Anisakis hybrid protein^AANAH317-6PR Anisakis hybrid protein	13499	6.16	368.51	26	8	98.2	0.82131	-0.284001	-1.33369	0.182304	416	0.793637
ANAP14229-1PR	Anisakis pegreffii protein	12416	9.25	109.27	6	4	34.8	1.34477	0.427355	1.32924	0.183768	417	0.798091
ANAP10551-1PR	Anisakis pegreffii protein	25556	9.06	59.94	2	2	10.6	1.34372	0.426235	1.32505	0.185155	418	0.80219
ANAS2283-19TR	Anisakis simplex protein	31564	4.88	313.16	16	7	36	1.34149	0.423837	1.31607	0.18815	419	0.813222
ANAH1202-10PR	Anisakis hybrid protein	15401	7.03	463.98	55	12	82.1	0.824127	-0.279061	-1.3152	0.188442	420	0.812544
ANAS177-13TR	Anisakis simplex protein	18116	9.67	386.73	51	6	41.4	0.824182	-0.278965	-1.31484	0.188563	421	0.811132
ANAS8-537TR	Anisakis simplex protein	26429	7.9	1697.68	175	29	61.6	0.824655	-0.278138	-1.31175	0.189605	422	0.813685
ANAS542-34TR	Anisakis simplex protein^AANAS542-35TR Anisakis simplex protein^AANAS542-38TR Anisakis simplex protein	40209	4.62	39.27	2	2	15.2	0.824768	-0.277939	-1.311	0.189857	423	0.812839
ANAP1639-4PR	Anisakis pegreffii protein^AANAH6298-2PR Anisakis hybrid protein^AANAH6298-3PR Anisakis hybrid protein^AANAH6298-4PR Anisakis hybrid protein^AANAH6298-5PR Anisakis hybrid protein^AANAH6298-1PR Anisakis hybrid protein	21999	4.98	408.44	34	10	60.8	1.33999	0.422223	1.31003	0.190186	424	0.812326
ANAP1002-1PR	Anisakis pegreffii protein	33999	8.8	794.48	54	16	54.9	0.825693	-0.276322	-1.30495	0.19191	425	0.817763
ANAP2166-1PR	Anisakis pegreffii protein	10396	5.81	293.8	27	7	53.1	1.33798	0.420051	1.3019	0.19295	426	0.820266
ANAH160-4PR	Anisakis hybrid protein^AANAH160-5PR Anisakis hybrid protein	19687	7.1	878.52	65	18	69.6	0.826327	-0.275216	-1.30081	0.193324	427	0.819931
ANAS1806-2TR	Anisakis simplex protein	16006	4.59	55.96	4	2	12.2	1.33645	0.418406	1.29574	0.195065	428	0.82538
ANAH908-1PR	Anisakis hybrid protein	19801	10.2	90.44	3	3	26.6	1.33645	0.418401	1.29572	0.195071	429	0.823483
ANAS10978-1TR	Anisakis simplex protein^AANAP14-95PR Anisakis pegreffii protein^AANAP14-94PR Anisakis pegreffii protein^AANAH6681-1PR Anisakis hybrid protein	14770	9.21	74.61	5	2	31	0.827269	-0.273572	-1.29465	0.195439	430	0.823118
ANAH13946-1PR	Anisakis hybrid protein	32660	4.57	52.61	4	2	7.8	1.33615	0.418083	1.29453	0.195482	431	0.821388
ANAS1287-1TR	Anisakis simplex protein	18963	8.83	202.24	12	5	49.7	1.33607	0.417992	1.29419	0.195599	432	0.819977
ANAS254-2TR	Anisakis simplex protein^AANAS254-3TR Anisakis simplex protein^AANAS254-1TR Anisakis simplex protein	10473	7.71	160.4	10	4	47.4	0.827437	-0.273278	-1.29356	0.195819	433	0.819003
ANAH85-24PR	Anisakis hybrid protein	24652	5.1	552.02	38	14	50	0.827561	-0.273062	-1.29274	0.196099	434	0.818286
ANAS1157-10TR	Anisakis simplex protein^AANAS1157-9TR Anisakis simplex protein	10130	10.28	215.84	16	5	32.5	1.33499	0.416828	1.28983	0.197109	435	0.820607
ANAS25643-1TR	Anisakis simplex protein	18922	8.44	452.02	47	8	31.8	0.82914	-0.270312	-1.28245	0.199685	436	0.829425
ANAP845-28PR	Anisakis pegreffii protein	15865	10.47	82.83	4	2	28.1	0.829295	-0.270044	-1.28145	0.200037	437	0.828987
ANAS1685-8TR	Anisakis simplex protein^AANAS1685-7TR Anisakis simplex protein	21702	6.22	116.54	8	4	28.3	1.33269	0.414344	1.28053	0.200357	438	0.828417
ANAP1251-1PR	Anisakis pegreffii protein	12438	10.23	78.45	7	2	45.2	1.3322	0.413814	1.27855	0.201055	439	0.829409
ANAP1251-5PR	Anisakis pegreffii protein^AANAP1251-10PR Anisakis pegreffii protein	12329	10.25	78.45	7	2	43.3	1.3322	0.413814	1.27855	0.201055	440	0.827524
ANAH966-10PR	Anisakis hybrid protein	21589	8.09	424.14	28	8	67.4	0.829785	-0.26919	-1.27825	0.201161	441	0.826083
ANAP87-6PR	Anisakis pegreffii protein	27389	8.29	1592.41	167	27	80.9	0.829915	-0.268964	-1.2774	0.20146	442	0.825437
ANAS1262-11TR	Anisakis simplex protein	21948	9.57	87.59	5	3	34.9	1.33192	0.413502	1.27738	0.201467	443	0.823603
ANAS15858-1TR	Anisakis simplex protein	24502	5.84	161.34	5	3	19.8	0.830302	-0.268292	-1.27489	0.202349	444	0.825346
ANAP1361-2PR	Anisakis pegreffii protein^AANAP1361-1PR Anisakis pegreffii protein	9560	9.8	731.18	60	11	92.3	0.830543	-0.267874	-1.27332	0.202903	445	0.825747
ANAP1536-2PR	Anisakis pegreffii protein	26452	6.74	77.75	2	2	24.5	0.830544	-0.267872	-1.27332	0.202906	446	0.823906
ANAP1727-4PR	Anisakis pegreffii protein	50788	7.38	558.24	29	16	45.7	0.830805	-0.267417	-1.27162	0.20351	447	0.824511
ANAS1382-3TR	Anisakis simplex protein	11464	6.93	375.33	31	8	62.9	0.830847	-0.267345	-1.27134	0.203607	448	0.823063
ANAS167-6TR	Anisakis simplex protein^AANAP1422-2PR Anisakis pegreffii protein	13629	6.65	947.5	69	21	88.9	0.830884	-0.26728	-1.2711	0.203692	449	0.821575
ANAP1422-6PR	Anisakis pegreffii protein	11702	5.91	529.38	39	11	69.2	0.830884	-0.26728	-1.2711	0.203692	450	0.819749
ANAH192-11PR	Anisakis hybrid protein	30441	6.3	2007.24	201	33	91.8	0.830954	-0.26716	-1.27065	0.203853	451	0.818576
ANAS1359-2TR	Anisakis simplex protein	32090	4.76	1178.59	79	26	72.6	0.831422	-0.266346	-1.26761	0.204939	452	0.821115
ANAS10-14TR	Anisakis simplex protein	10488	7.03	666.26	97	16	97.6	0.831621	-0.266002	-1.26632	0.205399	453	0.821144
ANAP4315-9PR	Anisakis pegreffii protein^AANAP4315-4PR Anisakis pegreffii protein^AANAH2737-1PR Anisakis hybrid protein^AANAH2737-2PR Anisakis hybrid protein^AANAH2737-4PR Anisakis hybrid protein	17377	7.9	131.07	5	2	35.5	0.832144	-0.265096	-1.26292	0.206617	454	0.824192
ANAS2704-17TR	Anisakis simplex protein	17377	7.9	131.07	5	2	35.5	0.832144	-0.265096	-1.26292	0.206617	455	0.82238
ANAH4858-1PR	Anisakis hybrid protein^AANAH4858-2PR Anisakis hybrid protein	64110	6.95	263.31	18	8	23.3	1.3268	0.407952	1.2566	0.208897	456	0.829632
ANAP404-1PR	Anisakis pegreffii protein	14145	11.07	82.64	4	2	14.9	1.32631	0.407416	1.2546	0.209624	457	0.830697
ANAP220-23PR	Anisakis pegreffii protein	13958	9.55	587.16	43	14	74.8	0.833506	-0.262736	-1.25409	0.209809	458	0.829618
ANAS330-3TR	Anisakis simplex protein^AANAS330-1TR Anisakis simplex protein	10326	10.94	86.02	5	3	32	0.833662	-0.262466	-1.25308	0.210177	459	0.82926
ANAS41-2TR	Anisakis simplex protein^AANAS41-5TR Anisakis simplex protein	14148	10.13	141.36	10	4	22	0.834303	-0.261357	-1.24893	0.211692	460	0.833421
ANAH308-2PR	Anisakis hybrid protein	19582	9.14	1145.15	98	20	56.2	0.835265	-0.259695	-1.2427	0.213977	461	0.840589
ANAS5166-3TR	Anisakis simplex protein	43659	5.69	276.56	20	7	33.5	0.835305	-0.259624	-1.24244	0.214074	462	0.839151
ANAS5166-1TR	Anisakis simplex protein	25348	5.83	134.06	9	3	30.2	0.835305	-0.259624	-1.24244	0.214074	463	0.837338
ANAS1157-8TR	Anisakis simplex protein^AANAS1157-7TR Anisakis simplex protein	16931	5.52	712.73	55	20	92.2	1.3229	0.403704	1.24071	0.214715	464	0.838035
ANAP2604-1PR	Anisakis pegreffii protein^AANAP2604-2PR Anisakis pegreffii protein	50440	6.01	220.08	15	6	17.2	1.3228	0.403595	1.2403	0.214865	465	0.83682
ANAP518-5PR	Anisakis pegreffii protein^AANAP518-1PR Anisakis pegreffii protein^AANAP518-2PR Anisakis pegreffii protein	34495	7.08	652.05	38	13	55.4	0.835819	-0.258738	-1.23912	0.215299	466	0.836711
ANAH989-2PR	Anisakis hybrid protein^AANAH989-1PR Anisakis hybrid protein	52836	6.03	50.46	2	2	11.7	1.32198	0.402698	1.23694	0.216109	467	0.83806
ANAH476-3PR	Anisakis hybrid protein	28136	5.14	2357.37	188	42	77.2	0.836167	-0.258138	-1.23688	0.216133	468	0.83636
ANAH218-2PR	Anisakis hybrid protein	28753	5.74	1057.56	64	22	67.7	0.836175	-0.258123	-1.23682	0.216153	469	0.834654
ANAS2171-3TR	Anisakis simplex protein	18563	6.33	62.32	4	2	23.1	1.32187	0.402582	1.2365	0.216271	470	0.833335
ANAH5007-1PR	Anisakis hybrid protein	36914	6.79	167.7	12	4	23.6	0.836259	-0.257978	-1.23628	0.216355	471	0.831888
ANAP128-117PR	Anisakis pegreffii protein^AANAP128-119PR Anisakis pegreffii protein	43011	9.71	114.9	8	4	16.9	1.32105	0.401689	1.23316	0.217516	472	0.83458
ANAH739-3PR	Anisakis hybrid protein^AANAH739-2PR Anisakis hybrid protein^AANAH739-4PR Anisakis hybrid protein	27046	4.51	405.45	24	9	39	0.836916	-0.256845	-1.23204	0.217935	473	0.834418
ANAS2722-1TR	Anisakis simplex protein^AANAS2722-3TR Anisakis simplex protein^AANAS2722-7TR Anisakis simplex protein^AANAS2722-2TR Anisakis simplex protein	20875	6.84	55.54	5	2	22.4	0.837161	-0.256422	-1.23046	0.218526	474	0.834919
ANAH3506-1PR	Anisakis hybrid protein	32357	6.87	139.06	7	3	13.4	1.32031	0.400874	1.23011	0.218656	475	0.833654
ANAS219-6TR	Anisakis simplex protein	53168	6.48	1113.09	80	26	67.9	0.837303	-0.256178	-1.22954	0.21887	476	0.832716
ANAS6804-31TR	Anisakis simplex protein	34585	6.42	458.42	34	13	48.3	1.32014	0.400687	1.22941	0.218918	477	0.831155
ANAH1810-3PR	Anisakis hybrid protein	15849	5.65	116.37	7	3	44.2	0.837424	-0.25597	-1.22876	0.219161	478	0.830337
ANAS3124-3TR	Anisakis simplex protein	20862	9.3	78.61	3	3	28.1	0.837531	-0.255786	-1.22807	0.21942	479	0.829582
ANAH301-2PR	Anisakis hybrid protein	14854	7.9	141.47	11	5	67.2	0.837763	-0.255386	-1.22658	0.219981	480	0.829972
ANAP1375-3PR	Anisakis pegreffii protein	19343	6.62	116.57	6	3	25.8	0.837955	-0.255055	-1.22534	0.220448	481	0.830004
ANAS6932-1TR	Anisakis simplex protein	13781	6.38	46.62	3	2	32.4	1.31834	0.398724	1.22206	0.221685	482	0.832927
ANAP2940-1PR	Anisakis pegreffii protein	46254	8.57	87.51	4	2	8.2	0.83864	-0.253877	-1.22093	0.222114	483	0.832814
ANAS852-3TR	Anisakis simplex protein	10940	7.08	70.42	3	2	15.2	0.838771	-0.253652	-1.22008	0.222433	484	0.832287
ANAH8089-2PR	Anisakis hybrid protein	98626	5.38	104.76	6	4	11.5	0.838852	-0.253512	-1.21956	0.222632	485	0.831311
ANAP2603-1PR	Anisakis pegreffii protein	90860	6.43	104.76	6	4	14.2	0.838852	-0.253512	-1.21956	0.222632	486	0.829601
ANAP1488-3PR	Anisakis pegreffii protein^AANAP1488-1PR Anisakis pegreffii protein^AANAP1488-2PR Anisakis pegreffii protein^AANAH1786-1PR Anisakis hybrid protein	19036	10.74	168.93	13	4	51.8	1.31744	0.397741	1.21838	0.22308	487	0.829563
ANAP6776-1PR	Anisakis pegreffii protein	15784	6.29	216.93	14	7	79.2	0.839235	-0.252853	-1.21709	0.223569	488	0.829678
ANAP1058-2PR	Anisakis pegreffii protein	15671	5.57	102.55	4	2	34.4	0.839615	-0.2522	-1.21465	0.224501	489	0.831432
ANAP2504-1PR	Anisakis pegreffii protein	38870	5.35	207.73	5	3	14.4	1.31465	0.394675	1.2069	0.227469	490	0.840708
ANAP1098-2PR	Anisakis pegreffii protein	27196	8.63	41.62	2	2	16.3	0.841242	-0.249408	-1.2042	0.228513	491	0.842846
ANAS2648-6TR	Anisakis simplex protein	20766	5.11	290.96	28	7	27.1	0.841246	-0.2494	-1.20417	0.228525	492	0.841177
ANAH22-6PR	Anisakis hybrid protein	17030	6.22	730.97	63	18	71	1.31384	0.393789	1.20359	0.228749	493	0.840293
ANAP516-8PR	Anisakis pegreffii protein	16202	5.46	299.99	26	7	71.9	0.84144	-0.249068	-1.20293	0.229005	494	0.83953
ANAH372-1PR	Anisakis hybrid protein^AANAH372-2PR Anisakis hybrid protein	39371	8.88	2855.03	241	48	89.5	0.842148	-0.247855	-1.19838	0.230768	495	0.844283
ANAP200-9PR	Anisakis pegreffii protein	24685	6.11	312.2	27	9	57	0.842275	-0.247637	-1.19757	0.231085	496	0.843739
ANAS3214-4TR	Anisakis simplex protein^AANAS3214-1TR Anisakis simplex protein	67004	8.96	602.57	36	17	39.4	1.31216	0.391942	1.19667	0.231434	497	0.843315
ANAP5286-1PR	Anisakis pegreffii protein	12072	4.41	408.93	25	10	88.2	0.842943	-0.246492	-1.19328	0.232759	498	0.846437
ANAS1830-10TR	Anisakis simplex protein	55827	5.28	643.2	29	14	61.3	1.31116	0.390841	1.19255	0.233046	499	0.845783
ANAH2217-4PR	Anisakis hybrid protein	20199	4.97	1167.51	88	25	84.7	1.31114	0.390822	1.19248	0.233073	500	0.844191
ANAP1601-4PR	Anisakis pegreffii protein	11642	10.23	151.15	15	4	60	1.3111	0.390778	1.19232	0.233137	501	0.842735
ANAS11883-2TR	Anisakis simplex protein	58092	5.57	533.87	30	12	32.1	1.31005	0.389623	1.18799	0.234837	502	0.84719
ANAS875-2TR	Anisakis simplex protein	20947	5.2	76.59	3	3	30.7	0.843845	-0.24495	-1.18751	0.235027	503	0.846191
ANAS796-9TR	Anisakis simplex protein	29402	8.75	100.83	7	3	15.5	0.844027	-0.244638	-1.18634	0.235487	504	0.846165
ANAP714-7PR	Anisakis pegreffii protein	12686	9.43	617.99	57	17	82.1	0.844903	-0.243142	-1.18074	0.237705	505	0.852444
ANAS4187-1TR	Anisakis simplex protein	10693	6.14	615.5	53	16	81.8	1.30792	0.387272	1.17919	0.238322	506	0.852968
ANAH385-5PR	Anisakis hybrid protein	70858	8.84	352.34	24	12	31.8	1.30772	0.387054	1.17838	0.238647	507	0.852445
ANAH2800-2PR	Anisakis hybrid protein	50321	5.38	2197.94	188	45	84.4	0.84541	-0.242277	-1.1775	0.238994	508	0.852005
ANAH7076-1PR	Anisakis hybrid protein	21907	9.37	92.28	7	2	35.2	1.30739	0.38669	1.17701	0.23919	509	0.851029
ANAH6853-3PR	Anisakis hybrid protein	18979	9.79	277.71	19	7	80.7	0.845944	-0.241366	-1.17409	0.240358	510	0.853506
ANAS23140-1TR	Anisakis simplex protein	11514	4.54	56.3	4	2	32.6	1.30636	0.385557	1.17277	0.240887	511	0.853711
ANAP1139-5PR	Anisakis pegreffii protein	10971	5.2	755.8	81	13	84.1	0.846212	-0.240909	-1.17238	0.241043	512	0.852596
ANAS2480-1TR	Anisakis simplex protein^AANAH11432-1PR Anisakis hybrid protein	23788	8.57	94.42	4	2	37.4	1.30567	0.384791	1.16991	0.242039	513	0.854449
ANAH17358-1PR	Anisakis hybrid protein	19111	5.12	229.91	8	6	67.9	1.30546	0.384559	1.16903	0.24239	514	0.854023
ANAP17810-1PR	Anisakis pegreffii protein	22535	6.58	520.84	17	9	54.8	1.30519	0.384263	1.16793	0.242836	515	0.853935
ANAH4115-5PR	Anisakis hybrid protein	11323	8.97	138.52	9	3	30.8	1.3051	0.384156	1.16753	0.242998	516	0.852846
ANAS2275-7TR	Anisakis simplex protein^AANAS2275-6TR Anisakis simplex protein^AANAP3435-2PR Anisakis pegreffii protein^AANAP3435-3PR Anisakis pegreffii protein^AANAP3435-1PR Anisakis pegreffii protein	13824	8.93	613.08	70	17	84.5	0.847048	-0.239485	-1.16705	0.24319	517	0.851872
ANAH3232-7PR	Anisakis hybrid protein	12097	6.05	589.02	95	11	68.8	0.847177	-0.239265	-1.16623	0.243523	518	0.851389
ANAP2922-10PR	Anisakis pegreffii protein	147491	5.22	455.76	24	16	26.5	1.30473	0.383749	1.166	0.243613	519	0.850063
ANAH5332-2PR	Anisakis hybrid protein	15362	9.28	242.25	14	5	49.2	1.30445	0.383445	1.16487	0.244073	520	0.850033
ANAS1201-4TR	Anisakis simplex protein	13959	6.15	81.51	8	2	35.5	1.30401	0.38296	1.16305	0.244809	521	0.850957
ANAH362-1PR	Anisakis hybrid protein	23110	9.06	69.78	2	2	11.9	0.848553	-0.236923	-1.15746	0.247084	522	0.857219
ANAP2086-2PR	Anisakis pegreffii protein^AANAP2086-1PR Anisakis pegreffii protein^AANAP2086-3PR Anisakis pegreffii protein^AANAP2086-4PR Anisakis pegreffii protein^AANAH4308-1PR Anisakis hybrid protein	17479	9.79	360.45	35	7	41.4	0.849992	-0.234478	-1.14831	0.250841	523	0.868592
ANAS2172-1TR	Anisakis simplex protein	46771	7.08	562.54	33	12	43.3	1.29999	0.378505	1.14637	0.251641	524	0.869699
ANAS2070-1TR	Anisakis simplex protein^AANAS2070-2TR Anisakis simplex protein^AANAP5447-2PR Anisakis pegreffii protein	65280	7.18	55.14	3	2	11.9	1.29979	0.37828	1.14553	0.251989	525	0.869242
ANAH4963-2PR	Anisakis hybrid protein	19981	7.66	274.6	20	6	59.3	0.850635	-0.233388	-1.14423	0.252529	526	0.869448
ANAP2922-9PR	Anisakis pegreffii protein	195903	5.35	543.75	32	19	22.9	1.29933	0.37777	1.14362	0.252781	527	0.868666
ANAS5158-2TR	Anisakis simplex protein^AANAS5158-1TR Anisakis simplex protein	11570	9.8	88.23	11	2	42.7	1.2988	0.377181	1.14142	0.253696	528	0.870159
ANAP5871-4PR	Anisakis pegreffii protein	22299	6.1	289.82	14	6	58.4	1.29845	0.376793	1.13996	0.254302	529	0.870588
ANAP1219-1PR	Anisakis pegreffii protein^AANAP1219-3PR Anisakis pegreffii protein^AANAP1219-2PR Anisakis pegreffii protein	17522	8.35	55.69	3	2	24.6	0.851326	-0.232217	-1.13984	0.254352	530	0.869115
ANAH3461-3PR	Anisakis hybrid protein	37805	6.64	314.56	13	9	55.9	0.851424	-0.23205	-1.13922	0.254611	531	0.868364
ANAH4579-7PR	Anisakis hybrid protein	13044	8.79	89.04	2	2	34.6	0.851687	-0.231606	-1.13755	0.255307	532	0.869098
ANAS2314-6TR	Anisakis simplex protein	66947	4.99	56.76	2	2	13.2	0.851933	-0.231188	-1.13599	0.25596	533	0.869688
ANAH6889-1PR	Anisakis hybrid protein	59910	6.19	3091.98	230	65	85.9	0.852042	-0.231003	-1.1353	0.25625	534	0.869042
ANAS2495-5TR	Anisakis simplex protein	35650	8.75	142.77	4	4	23.5	0.852185	-0.230762	-1.1344	0.256628	535	0.868699
ANAP1656-2PR	Anisakis pegreffii protein	11539	9.51	96.45	9	3	36.9	1.29651	0.374635	1.13188	0.257683	536	0.870642
ANAH855-1PR	Anisakis hybrid protein	18252	8.15	108.48	6	3	40.7	1.29641	0.374521	1.13146	0.257862	537	0.869625
ANAS15612-7TR	Anisakis simplex protein^AANAS15612-8TR Anisakis simplex protein	15796	4.95	235.94	25	5	57.6	0.852761	-0.229786	-1.13074	0.258163	538	0.86902
ANAS1830-9TR	Anisakis simplex protein	60632	5.15	615.85	30	13	55.6	1.29579	0.373831	1.12888	0.25895	539	0.870053
ANAH673-2PR	Anisakis hybrid protein	16242	9.24	1095.95	108	24	68.8	0.853097	-0.229218	-1.12862	0.25906	540	0.86881
ANAH673-4PR	Anisakis hybrid protein	15196	10.25	1050.51	106	22	70.3	0.853097	-0.229218	-1.12862	0.25906	541	0.867204
ANAS8-352TR	Anisakis simplex protein	26350	9.49	1532.91	108	24	48.1	0.853102	-0.229209	-1.12858	0.259074	542	0.86565
ANAH3861-1PR	Anisakis hybrid protein	128309	5.51	101.85	9	4	5	1.29523	0.373204	1.12653	0.259942	543	0.866952
ANAP4479-1PR	Anisakis pegreffii protein	27703	5.12	192.5	9	6	46.9	1.2952	0.373175	1.12642	0.259988	544	0.865511
ANAS88-19TR	Anisakis simplex protein	32579	6.2	439.39	40	13	54.2	1.29506	0.373014	1.12582	0.260243	545	0.864772
ANAS9223-1TR	Anisakis simplex protein^AANAP8798-4PR Anisakis pegreffii protein^AANAP8798-3PR Anisakis pegreffii protein^AANAP8798-2PR Anisakis pegreffii protein^AANAP8798-6PR Anisakis pegreffii protein^AANAH20686-1PR Anisakis hybrid protein	15767	10.55	152.29	12	4	38	1.29504	0.372992	1.12574	0.260278	546	0.863302
ANAH11654-2PR	Anisakis hybrid protein	10491	10.45	81.08	8	2	40	1.29504	0.372992	1.12574	0.260278	547	0.861723
ANAP596-1PR	Anisakis pegreffii protein	40754	4.74	130.08	5	2	15.8	0.853726	-0.228155	-1.12464	0.260743	548	0.861688
ANAP1543-1PR	Anisakis pegreffii protein	18182	5.02	236.32	13	5	59.3	1.29467	0.37258	1.12419	0.260931	549	0.860739
ANAP1782-10PR	Anisakis pegreffii protein	23741	10.59	211.35	15	7	40.6	1.29435	0.372233	1.12289	0.261483	550	0.860994
ANAH1016-1PR	Anisakis hybrid protein	16820	5.89	58.67	2	2	29.7	1.29319	0.37093	1.11802	0.26356	551	0.866258
ANAP71-26PR	Anisakis pegreffii protein	47402	9.53	1736.46	148	25	30.6	0.854886	-0.226196	-1.1173	0.263864	552	0.865685
ANAH387-8PR	Anisakis hybrid protein	26489	9.66	75.14	3	3	14.7	0.855165	-0.225724	-1.11554	0.26462	553	0.866593
ANAS3845-1TR	Anisakis simplex protein^AANAS3845-2TR Anisakis simplex protein^AANAS3845-8TR Anisakis simplex protein^AANAS3845-7TR Anisakis simplex protein^AANAS3845-6TR Anisakis simplex protein^AANAS3845-5TR Anisakis simplex protein^AANAS3845-3TR Anisakis simple	17486	6.17	58.74	3	2	17.6	0.855228	-0.225619	-1.11514	0.264788	554	0.865581
ANAH1808-2PR	Anisakis hybrid protein	20141	6.9	259.68	22	7	54.6	0.855434	-0.225272	-1.11384	0.265346	555	0.865841
ANAS3399-5TR	Anisakis simplex protein	33435	9.2	429.97	20	11	39.6	0.855686	-0.224846	-1.11225	0.266031	556	0.866514
ANAH1186-2PR	Anisakis hybrid protein	10952	10.09	96.42	9	3	25	1.29153	0.369077	1.11108	0.266535	557	0.866597
ANAS2276-10TR	Anisakis simplex protein	68668	5.57	3150.09	239	62	73.9	0.8562	-0.223981	-1.10901	0.267425	558	0.867934
ANAP1601-2PR	Anisakis pegreffii protein	18700	11.47	208.17	13	5	58.2	1.29069	0.368145	1.10759	0.268039	559	0.868369
ANAP545-4PR	Anisakis pegreffii protein	26347	10.98	1514.36	154	32	58.5	0.856448	-0.223563	-1.10745	0.268101	560	0.86702
ANAS3001-13TR	Anisakis simplex protein	21661	5.98	549.52	49	9	58.6	0.856489	-0.223493	-1.10718	0.268214	561	0.86584
ANAP9794-1PR	Anisakis pegreffii protein	46923	9.4	1108.98	75	23	59.7	1.28922	0.366496	1.10142	0.270716	562	0.87236
ANAS1135-4TR	Anisakis simplex protein	17369	5.1	496.4	33	10	59.4	0.857407	-0.221948	-1.1014	0.270722	563	0.87083
ANAH22960-1PR	Anisakis hybrid protein	12345	5.15	67.91	3	2	18.8	1.28895	0.366199	1.10031	0.271199	564	0.870817
ANAP512-10PR	Anisakis pegreffii protein	19858	6.51	137.73	8	3	36.9	1.28861	0.365819	1.09888	0.271819	565	0.871263
ANAH4572-1PR	Anisakis hybrid protein^AANAH4572-2PR Anisakis hybrid protein	58574	5.34	86.22	8	3	9.1	1.28831	0.365477	1.0976	0.272378	566	0.871514
ANAS2038-1TR	Anisakis simplex protein^AANAS2038-6TR Anisakis simplex protein^AANAS2038-4TR Anisakis simplex protein^AANAS2038-5TR Anisakis simplex protein^AANAS2038-2TR Anisakis simplex protein^AANAS2038-7TR Anisakis simplex protein^AANAS2038-3TR Anisakis simple	17544	9.61	306.37	23	5	56	1.2879	0.365016	1.09588	0.273132	567	0.872385
ANAS446-4TR	Anisakis simplex protein	16254	9.64	743.92	53	13	42	0.858417	-0.22025	-1.09504	0.273497	568	0.872013
ANAP9014-1PR	Anisakis pegreffii protein^AANAH12261-1PR Anisakis hybrid protein	39206	5.53	347.8	14	8	46.3	0.858579	-0.219977	-1.09402	0.273944	569	0.871903
ANAP11-26PR	Anisakis pegreffii protein	93260	6.69	3780.34	291	78	74.5	0.858657	-0.219846	-1.09353	0.274161	570	0.871061
ANAH655-4PR	Anisakis hybrid protein	37263	4.77	2434.41	211	47	86.1	0.858963	-0.219332	-1.09161	0.275004	571	0.872212
ANAH9179-1PR	Anisakis hybrid protein	31027	4.95	110.82	7	3	17.6	0.858966	-0.219326	-1.09159	0.275014	572	0.870719
ANAP6106-1PR	Anisakis pegreffii protein	47820	5.38	280.97	16	8	31	0.859008	-0.219257	-1.09133	0.275128	573	0.869559
ANAH8006-1PR	Anisakis hybrid protein	29578	4.08	510.12	29	9	32.6	1.28571	0.36256	1.08668	0.277176	574	0.874506
ANAH3984-1PR	Anisakis hybrid protein^AANAH3984-2PR Anisakis hybrid protein	75082	4.91	44.9	4	2	3.7	1.28503	0.361803	1.08385	0.278432	575	0.876941
ANAS1829-3TR	Anisakis simplex protein	14116	4.62	224.07	9	4	89.4	1.28473	0.36146	1.08257	0.279001	576	0.877206
ANAS3280-1TR	Anisakis simplex protein	11197	9.52	94.81	9	3	49.4	1.28358	0.360173	1.07775	0.281147	577	0.88242
ANAH8198-1PR	Anisakis hybrid protein	63078	8.22	119.1	3	3	15.2	0.861401	-0.215243	-1.0763	0.281792	578	0.882916
ANAP8583-4PR	Anisakis pegreffii protein	108820	5.41	259.39	24	8	15.5	0.861678	-0.21478	-1.07457	0.282568	579	0.883819
ANAP4368-1PR	Anisakis pegreffii protein	10584	6.75	110.62	4	2	59.3	0.861814	-0.214552	-1.07371	0.282951	580	0.883489
ANAH29-6PR	Anisakis hybrid protein	35321	8.75	469.7	53	14	35.4	0.861853	-0.214486	-1.07347	0.283062	581	0.882315
ANAS1925-1TR	Anisakis simplex protein^AANAS1925-2TR Anisakis simplex protein^AANAH2814-3PR Anisakis hybrid protein	25885	6.13	106.53	5	3	27.6	0.86187	-0.214457	-1.07336	0.28311	582	0.880948
ANAP9387-4PR	Anisakis pegreffii protein	10231	5.26	531.11	74	9	61.4	0.862013	-0.214218	-1.07246	0.283511	583	0.880685
ANAH236-8PR	Anisakis hybrid protein	11538	9.41	389	46	7	56.5	0.862013	-0.214218	-1.07246	0.283511	584	0.879177
ANAH64-2PR	Anisakis hybrid protein^AANAH64-3PR Anisakis hybrid protein^AANAH64-4PR Anisakis hybrid protein^AANAH64-5PR Anisakis hybrid protein	15387	7.93	1469.65	120	27	78.7	0.862136	-0.214013	-1.0717	0.283857	585	0.878742
ANAH6978-9PR	Anisakis hybrid protein	11641	8.29	137.66	9	3	12.6	0.862507	-0.213392	-1.06937	0.284901	586	0.88047
ANAH767-2PR	Anisakis hybrid protein	28760	8.55	241.03	11	7	40.5	1.28135	0.35767	1.06838	0.285351	587	0.880359
ANAP5624-4PR	Anisakis pegreffii protein^AANAP5624-3PR Anisakis pegreffii protein^AANAH800-1PR Anisakis hybrid protein^AANAH800-2PR Anisakis hybrid protein	18933	8.83	217.33	14	5	48.3	1.28076	0.356999	1.06587	0.286484	588	0.882352
ANAP11-13PR	Anisakis pegreffii protein	104755	5.4	5237.2	419	99	78.2	0.863606	-0.211554	-1.06249	0.288012	589	0.885552
ANAP481-1PR	Anisakis pegreffii protein	16761	10.16	191	18	4	25.2	0.8637	-0.211398	-1.06191	0.288278	590	0.884867
ANAS8-493TR	Anisakis simplex protein	12204	9.77	191	18	4	27.4	0.8637	-0.211398	-1.06191	0.288278	591	0.883369
ANAS8-87TR	Anisakis simplex protein	20000	10	191	18	4	20	0.8637	-0.211398	-1.06191	0.288278	592	0.881877
ANAP5057-1PR	Anisakis pegreffii protein	46280	6.25	146.2	8	5	23.5	1.27927	0.35532	1.05958	0.289336	593	0.883622
ANAS296-1TR	Anisakis simplex protein^AANAS296-2TR Anisakis simplex protein	26850	6.1	184.18	12	5	40.1	1.27887	0.35487	1.05789	0.290104	594	0.884475
ANAP1180-15PR	Anisakis pegreffii protein	42641	9.33	846.32	55	17	67.4	0.8644	-0.21023	-1.05754	0.290267	595	0.883486
ANAH85-14PR	Anisakis hybrid protein	25306	5.21	202.36	20	6	22.8	0.864612	-0.209875	-1.05621	0.290874	596	0.883847
ANAS2785-3TR	Anisakis simplex protein	274353	5.9	183.74	7	5	9.4	1.27809	0.353984	1.05458	0.291618	597	0.884624
ANAS11079-4TR	Anisakis simplex protein	31522	7.26	1346.18	106	26	59.7	0.865006	-0.209218	-1.05375	0.291999	598	0.884298
ANAP131-3PR	Anisakis pegreffii protein^AANAP131-2PR Anisakis pegreffii protein	19020	9.03	141.17	9	5	48.6	0.865363	-0.208623	-1.05152	0.29302	599	0.885909
ANAP1298-5PR	Anisakis pegreffii protein^AANAH144-5PR Anisakis hybrid protein^AANAH144-2PR Anisakis hybrid protein^AANAH144-3PR Anisakis hybrid protein	25356	6.25	889.87	61	19	72.8	0.865411	-0.208543	-1.05122	0.293157	600	0.884846
ANAS8-505TR	Anisakis simplex protein	14186	8.8	1171.75	126	22	78.5	0.865433	-0.208505	-1.05108	0.293222	601	0.88357
ANAP108-9PR	Anisakis pegreffii protein	30019	8.94	872.53	64	16	58.8	0.865463	-0.208456	-1.0509	0.293306	602	0.882355
ANAP3454-1PR	Anisakis pegreffii protein^AANAP3454-2PR Anisakis pegreffii protein^AANAP3454-3PR Anisakis pegreffii protein^AANAH3350-1PR Anisakis hybrid protein	45928	6.77	187.3	11	4	21.9	1.27629	0.351954	1.04698	0.295109	603	0.886305
ANAS8-579TR	Anisakis simplex protein	16652	8.88	275.98	26	6	39.8	0.86622	-0.207195	-1.04618	0.29548	604	0.885951
ANAP2909-1PR	Anisakis pegreffii protein	27329	7.98	126.54	12	4	20.5	1.27463	0.350081	1.03997	0.298354	605	0.893091
ANAS756-13TR	Anisakis simplex protein	12178	9.34	226.41	38	5	30.3	0.867334	-0.20534	-1.03923	0.298697	606	0.892641
ANAS6986-15TR	Anisakis simplex protein	208995	5	603.78	33	20	21.8	1.27436	0.349774	1.03882	0.298889	607	0.891744
ANAH655-6PR	Anisakis hybrid protein	16970	9.66	641.12	48	13	59.5	0.867725	-0.20469	-1.0368	0.29983	608	0.893079
ANAH730-7PR	Anisakis hybrid protein	11916	9.17	964.02	105	13	72.5	0.868087	-0.204088	-1.03455	0.300881	609	0.894739
ANAP631-3PR	Anisakis pegreffii protein	65766	8.41	111.14	8	3	16.3	1.273	0.34823	1.03304	0.301586	610	0.895363
ANAS867-6TR	Anisakis simplex protein	32493	9.15	111.14	8	3	32.3	1.273	0.34823	1.03304	0.301586	611	0.893897
ANAS6104-2TR	Anisakis simplex protein	36282	4.76	99.42	3	2	9	1.2729	0.348117	1.03262	0.301783	612	0.893022
ANAS8-254TR	Anisakis simplex protein^AANAS8-252TR Anisakis simplex protein^AANAP4859-2PR Anisakis pegreffii protein^AANAH578-2PR Anisakis hybrid protein^AANAH578-3PR Anisakis hybrid protein^AANAH578-4PR Anisakis hybrid protein	29193	6.56	242.23	15	7	35.8	1.27212	0.347237	1.02932	0.303329	613	0.896132
ANAP6375-1PR	Anisakis pegreffii protein	193796	4.84	136.58	4	3	2.9	1.2721	0.347212	1.02923	0.303373	614	0.894801
ANAS4512-1TR	Anisakis simplex protein	19381	9.92	115.4	11	3	22.9	1.27199	0.347084	1.02875	0.303598	615	0.894009
ANAS22866-1TR	Anisakis simplex protein	21371	5.09	58.03	3	2	20.9	0.869125	-0.202365	-1.02809	0.303906	616	0.893465
ANAP220-24PR	Anisakis pegreffii protein	13351	8.05	708.55	61	16	83.7	0.869288	-0.202094	-1.02708	0.304384	617	0.893419
ANAH85-6PR	Anisakis hybrid protein^AANAH85-5PR Anisakis hybrid protein	10440	6.02	676.1	47	14	94.3	0.869288	-0.202094	-1.02708	0.304384	618	0.891973
ANAS99-3TR	Anisakis simplex protein^AANAS99-4TR Anisakis simplex protein	12554	7.82	309.65	43	7	56.4	1.27124	0.346241	1.02559	0.305083	619	0.892578
ANAP11-15PR	Anisakis pegreffii protein	130129	5.34	6750.1	532	130	80.2	0.869736	-0.20135	-1.02429	0.305697	620	0.89293
ANAS26164-4TR	Anisakis simplex protein	105321	5.5	5473.51	467	117	80.4	0.870083	-0.200775	-1.02214	0.306713	621	0.894456
ANAS1571-2TR	Anisakis simplex protein	50431	8.15	1247.07	79	27	51.6	0.870745	-0.199677	-1.01803	0.308662	622	0.898694
ANAS1532-4TR	Anisakis simplex protein^AANAS1532-3TR Anisakis simplex protein^AANAS1532-2TR Anisakis simplex protein	22637	6.36	167.17	17	3	51.8	1.26924	0.34397	1.01709	0.309109	623	0.898551
ANAH1393-1PR	Anisakis hybrid protein	11485	5.47	423.55	38	9	85.6	0.871728	-0.198051	-1.01194	0.311565	624	0.904239
ANAP1456-3PR	Anisakis pegreffii protein^AANAP1456-2PR Anisakis pegreffii protein^AANAP1456-1PR Anisakis pegreffii protein^AANAH4831-1PR Anisakis hybrid protein^AANAH4831-2PR Anisakis hybrid protein^AANAH4831-3PR Anisakis hybrid protein	26647	9.72	353.06	19	10	61.2	1.26752	0.342012	1.00976	0.31261	625	0.905817
ANAS2818-2TR	Anisakis simplex protein^AANAS2818-1TR Anisakis simplex protein^AANAP2748-1PR Anisakis pegreffii protein^AANAH3214-1PR Anisakis hybrid protein	29780	5.07	128.81	6	4	31.9	1.26743	0.341901	1.00935	0.312809	626	0.904947
ANAP939-3PR	Anisakis pegreffii protein	27015	6.01	927.85	52	20	75.5	0.872339	-0.197039	-1.00815	0.31338	627	0.905154
ANAS8-233TR	Anisakis simplex protein	21842	8.96	786.02	65	11	47.1	0.872343	-0.197032	-1.00813	0.313393	628	0.903748
P35527	Keratin, type I cytoskeletal 9 (Contact-Cont) OS=Homo sapiens GN=KRT9 PE=1 SV=3	66102	5.14	372.41	13	8	28.9	1.26672	0.341096	1.00633	0.314255	629	0.904795
ANAS1484-1TR	Anisakis simplex protein	14392	9.3	177.93	8	5	40.4	0.872793	-0.196288	-1.00534	0.314731	630	0.904727
ANAP5219-1PR	Anisakis pegreffii protein	25837	9.76	120.56	12	2	27.6	0.873206	-0.195606	-1.00279	0.315961	631	0.906824
ANAS1754-6TR	Anisakis simplex protein	10109	9.66	292.41	33	6	57.3	0.873472	-0.195167	-1.00115	0.316755	632	0.907665
ANAS1384-1TR	Anisakis simplex protein	23964	4.56	349.35	18	6	36.5	0.873796	-0.194632	-0.999144	0.317725	633	0.909004
ANAH2061-1PR	Anisakis hybrid protein	16359	4.52	486.33	30	10	82.3	1.26457	0.338652	0.997185	0.318675	634	0.910284
ANAH474-7PR	Anisakis hybrid protein	78675	5.38	81.42	4	4	14.6	1.26421	0.338237	0.99563	0.31943	635	0.911005
ANAH411-1PR	Anisakis hybrid protein	10785	4.97	590.88	66	10	84.6	0.874467	-0.193523	-0.994996	0.319738	636	0.91045
ANAP395-1PR	Anisakis pegreffii protein	55243	8.71	184.87	10	4	16.3	1.26403	0.338031	0.994859	0.319805	637	0.90921
ANAS6055-1TR	Anisakis simplex protein	12318	5.65	180.15	12	3	47.2	0.874553	-0.193382	-0.994467	0.319996	638	0.908326
ANAH3073-4PR	Anisakis hybrid protein	194895	5.68	42.57	3	2	3.3	1.26393	0.337914	0.994421	0.320018	639	0.906967
ANAP3676-1PR	Anisakis pegreffii protein	199789	5.72	42.57	3	2	3.7	1.26393	0.337914	0.994421	0.320018	640	0.90555
ANAP1951-1PR	Anisakis pegreffii protein^AANAH1239-1PR Anisakis hybrid protein	22583	11.14	110.14	6	2	21.3	1.26382	0.337789	0.993955	0.320245	641	0.904779
ANAP14-70PR	Anisakis pegreffii protein^AANAP14-80PR Anisakis pegreffii protein^AANAP14-81PR Anisakis pegreffii protein^AANAP14-74PR Anisakis pegreffii protein	48654	8.69	1903.22	169	38	69.5	0.874657	-0.193211	-0.993825	0.320308	642	0.903548
ANAS3820-1TR	Anisakis simplex protein^AANAP1595-2PR Anisakis pegreffii protein^AANAH4072-1PR Anisakis hybrid protein^AANAH4072-2PR Anisakis hybrid protein^AANAH4072-3PR Anisakis hybrid protein^AANAH4072-4PR Anisakis hybrid protein^AANAH4072-5PR Anisakis hybrid p	14082	9.17	77.82	4	2	31.6	0.874661	-0.193204	-0.9938	0.32032	643	0.902178
ANAH7972-3PR	Anisakis hybrid protein	19025	9.25	59.73	7	2	34.2	1.26373	0.337688	0.993576	0.320429	644	0.901083
ANAH3903-3PR	Anisakis hybrid protein	34818	8.69	56.42	5	2	7.3	1.26358	0.337513	0.99292	0.320749	645	0.900583
ANAH17209-1PR	Anisakis hybrid protein	12401	8.74	211.05	32	3	29.7	0.875197	-0.19232	-0.99049	0.321935	646	0.902514
ANAP1065-6PR	Anisakis pegreffii protein	13308	5.68	209.43	14	6	79.2	0.875314	-0.192127	-0.989768	0.322287	647	0.902106
ANAP48-3PR	Anisakis pegreffii protein	204560	5.9	704.12	28	17	20.4	1.26194	0.335639	0.985906	0.324179	648	0.906001
ANAS293-4TR	Anisakis simplex protein^AANAS293-2TR Anisakis simplex protein^AANAS293-3TR Anisakis simplex protein	75684	5.32	369.19	20	9	22.6	1.26191	0.335608	0.985791	0.324236	649	0.904763
ANAS623-3TR	Anisakis simplex protein^AANAH186-4PR Anisakis hybrid protein^AANAH186-5PR Anisakis hybrid protein^AANAH186-6PR Anisakis hybrid protein^AANAH186-7PR Anisakis hybrid protein^AANAH186-8PR Anisakis hybrid protein^AANAH186-9PR Anisakis hybrid protein	13675	4.47	526.05	30	9	85.1	0.87607	-0.190882	-0.985107	0.324571	650	0.904306
ANAP92-11PR	Anisakis pegreffii protein	31042	5.33	3238.5	475	54	83.7	0.876079	-0.190868	-0.985053	0.324598	651	0.90299
ANAP714-2PR	Anisakis pegreffii protein	18337	5.58	484.85	40	9	46.8	1.26174	0.33541	0.985046	0.324601	652	0.901615
ANAP75-33PR	Anisakis pegreffii protein	11899	10.19	557.98	59	12	55.8	1.26158	0.335228	0.984367	0.324935	653	0.90116
ANAH453-1PR	Anisakis hybrid protein	75786	5.47	358.59	18	11	28.8	1.26102	0.334594	0.981992	0.326104	654	0.903018
ANAP24202-1PR	Anisakis pegreffii protein	11007	5.69	446.76	31	9	78	0.876862	-0.189579	-0.980228	0.326974	655	0.904044
ANAH199-6PR	Anisakis hybrid protein^AANAH199-5PR Anisakis hybrid protein^AANAH199-10PR Anisakis hybrid protein^AANAH199-8PR Anisakis hybrid protein^AANAH199-9PR Anisakis hybrid protein	38035	9.83	1343.54	156	26	68.1	1.26056	0.334064	0.980009	0.327082	656	0.902965
ANAH5474-1PR	Anisakis hybrid protein	54024	6.03	130.47	7	4	22.8	1.26047	0.333963	0.979631	0.327268	657	0.902104
ANAS689-2TR	Anisakis simplex protein	23983	4.91	398.1	37	10	67.2	0.8772	-0.189022	-0.978145	0.328003	658	0.902755
ANAS1215-5TR	Anisakis simplex protein^AANAS1215-4TR Anisakis simplex protein^AANAS1215-3TR Anisakis simplex protein	17726	9.66	366.97	16	7	62	0.87724	-0.188956	-0.977897	0.328125	659	0.901722
ANAH24818-6PR	Anisakis hybrid protein	13159	9.88	220	19	5	31.7	0.877408	-0.18868	-0.976866	0.328635	660	0.901756
ANAP453-1PR	Anisakis pegreffii protein	15692	8.41	385.83	37	5	35.8	0.877681	-0.188232	-0.975187	0.329468	661	0.902672
ANAP3207-1PR	Anisakis pegreffii protein	59481	5.49	143.9	9	5	22	1.25919	0.332493	0.97413	0.329992	662	0.902743
ANAS11891-2TR	Anisakis simplex protein	14536	4.71	73.79	5	2	33.3	0.878019	-0.187676	-0.973107	0.3305	663	0.902769
ANAS133-2TR	Anisakis simplex protein	22761	9.96	255.27	12	6	45.1	1.25886	0.332113	0.972704	0.3307	664	0.901956
ANAP6554-1PR	Anisakis pegreffii protein^AANAP6554-2PR Anisakis pegreffii protein	27175	8.29	150.22	8	5	44.4	0.878264	-0.187273	-0.971599	0.33125	665	0.902096
ANAP1628-4PR	Anisakis pegreffii protein	8906	5.37	76.65	6	2	29.5	1.25829	0.331469	0.970294	0.3319	666	0.902509
ANAP2538-1PR	Anisakis pegreffii protein	23132	9.82	214.91	12	6	33.3	1.25827	0.331447	0.970213	0.33194	667	0.901265
ANAP8853-1PR	Anisakis pegreffii protein	25792	4.94	131.61	4	3	26.7	0.878647	-0.186644	-0.969244	0.332423	668	0.901225
ANAS2492-1TR	Anisakis simplex protein	16627	9.88	690.27	51	10	65.4	0.878735	-0.186499	-0.968701	0.332694	669	0.900612
ANAP1325-9PR	Anisakis pegreffii protein	13088	9.51	1152.05	101	22	74.5	0.879162	-0.185799	-0.966079	0.334005	670	0.90281
Q15323	Keratin, type I cuticular Ha1 (Contact-Cont) OS=Homo sapiens GN=KRT31 PE=1 SV=3	50230	4.84	99.3	9	3	10.6	1.25721	0.33023	0.965657	0.334216	671	0.902035
ANAH20450-1PR	Anisakis hybrid protein	20786	4.92	207.85	17	6	69.6	0.879381	-0.18544	-0.964735	0.334678	672	0.901937
ANAP1027-2PR	Anisakis pegreffii protein	9368	5.67	82.06	6	2	33.8	1.25693	0.329909	0.964454	0.334818	673	0.900974
ANAS5241-1TR	Anisakis simplex protein	11689	7.68	75.3	3	2	19.1	0.879596	-0.185087	-0.963413	0.33534	674	0.90104
ANAH5119-3PR	Anisakis hybrid protein	18444	9.48	267.72	14	8	51	0.880098	-0.184264	-0.960334	0.336887	675	0.903856
ANAH3623-1PR	Anisakis hybrid protein	21730	7.18	139.99	9	5	27.3	0.880169	-0.184148	-0.959898	0.337107	676	0.903107
ANAH315-3PR	Anisakis hybrid protein	16641	4.99	567.12	39	10	78.4	0.880255	-0.184007	-0.959371	0.337372	677	0.902483
ANAH1817-5PR	Anisakis hybrid protein	45338	5.87	204.66	16	6	26.9	1.25485	0.327518	0.955504	0.339323	678	0.906362
ANAS219-3TR	Anisakis simplex protein	58471	6.75	1363.69	86	30	60.8	0.881158	-0.182527	-0.95383	0.34017	679	0.907287
ANAH11117-1PR	Anisakis hybrid protein	22948	4.95	483.96	23	11	61.4	0.881245	-0.182385	-0.953298	0.340439	680	0.906669
ANAH6196-1PR	Anisakis hybrid protein	14232	10.12	53.16	4	2	22.1	1.25429	0.326872	0.953088	0.340546	681	0.905621
ANAP3004-11PR	Anisakis pegreffii protein	25077	9.83	695.44	59	17	71.4	0.881596	-0.18181	-0.951146	0.34153	682	0.906909
ANAP3004-9PR	Anisakis pegreffii protein	24543	9.71	695.44	59	17	71.2	0.881596	-0.18181	-0.951146	0.34153	683	0.905581
ANAP2057-7PR	Anisakis pegreffii protein^AANAH2214-2PR Anisakis hybrid protein	27220	7.82	138.86	9	3	28.7	1.25357	0.326045	0.949989	0.342118	684	0.905812
ANAP2057-9PR	Anisakis pegreffii protein^AANAH2214-3PR Anisakis hybrid protein	49779	7.1	138.86	9	3	13.2	1.25357	0.326045	0.949989	0.342118	685	0.904489
ANAH1775-3PR	Anisakis hybrid protein	88238	5.43	260.51	10	8	26.8	1.25349	0.325952	0.94964	0.342295	686	0.903639
ANAP5308-1PR	Anisakis pegreffii protein	27061	6.65	931.11	93	21	79.4	0.882689	-0.180023	-0.944457	0.344936	687	0.909286
ANAS429-6TR	Anisakis simplex protein	49280	6.17	2681.43	220	51	91.8	0.882737	-0.179944	-0.944161	0.345088	688	0.908363
ANAH1122-3PR	Anisakis hybrid protein	15267	5.25	143.77	11	3	32.5	0.882826	-0.179799	-0.94362	0.345364	689	0.907771
ANAP6551-1PR	Anisakis pegreffii protein	11454	4.75	62.43	4	2	35.7	1.25196	0.324184	0.943022	0.34567	690	0.907257
ANAS698-2TR	Anisakis simplex protein	29042	8.52	644.3	48	13	51.3	0.883517	-0.17867	-0.939391	0.34753	691	0.91082
ANAP6118-9PR	Anisakis pegreffii protein	18436	4.97	135.21	3	3	28.1	1.25103	0.323121	0.939045	0.347708	692	0.909969
ANAS19-5TR	Anisakis simplex protein	12641	9.41	304.89	20	7	79.4	0.883699	-0.178373	-0.93828	0.348101	693	0.909683
ANAP2938-12PR	Anisakis pegreffii protein	9203	6.93	108.36	13	2	42.9	1.25071	0.322748	0.937649	0.348425	694	0.909218
ANAS24982-1TR	Anisakis simplex protein	44002	5.93	288.33	14	9	36.9	0.883992	-0.177894	-0.936488	0.349022	695	0.909466
ANAH265-5PR	Anisakis hybrid protein	24518	4.6	2934.05	285	56	90.1	0.884015	-0.177857	-0.936348	0.349094	696	0.908347
ANAS5047-3TR	Anisakis simplex protein	16178	9.34	211.03	18	4	37.2	1.24955	0.321406	0.932626	0.351013	697	0.91203
ANAH29-4PR	Anisakis hybrid protein	10138	8.48	354.08	19	10	83.8	1.24943	0.321268	0.932109	0.35128	698	0.911416
ANAH8642-1PR	Anisakis hybrid protein	11216	6.56	115.8	9	3	46.1	0.884891	-0.176429	-0.931001	0.351853	699	0.911596
ANAS3011-1TR	Anisakis simplex protein^AANAS3011-2TR Anisakis simplex protein^AANAS3011-3TR Anisakis simplex protein	38463	5.03	65.17	4	2	11	0.884969	-0.176301	-0.930525	0.3521	700	0.910932
ANAS86-6TR	Anisakis simplex protein^AANAP129-1PR Anisakis pegreffii protein^AANAP129-2PR Anisakis pegreffii protein^AANAH410-2PR Anisakis hybrid protein^AANAH410-1PR Anisakis hybrid protein	33674	10.61	403.2	28	9	34.7	1.24892	0.320677	0.929894	0.352426	701	0.910476
ANAH261-3PR	Anisakis hybrid protein	38623	6.03	591.26	46	16	54.7	1.24891	0.320673	0.929881	0.352432	702	0.909195
ANAP980-13PR	Anisakis pegreffii protein^AANAP980-15PR Anisakis pegreffii protein	28196	5.66	227.93	17	7	48.7	0.885313	-0.17574	-0.928423	0.353188	703	0.909849
ANAS2672-5TR	Anisakis simplex protein	20864	6.7	832.74	71	17	81	0.885511	-0.175418	-0.927218	0.353813	704	0.910165
ANAS1906-1TR	Anisakis simplex protein	17517	4.91	70.41	4	3	19.7	1.24821	0.319859	0.926833	0.354013	705	0.909387
ANAH3531-1PR	Anisakis hybrid protein	40794	9.27	62.08	5	2	18.8	0.885758	-0.175016	-0.925714	0.354595	706	0.909591
ANAH275-12PR	Anisakis hybrid protein	23294	4.99	175.68	15	5	39.7	0.885838	-0.174885	-0.925222	0.35485	707	0.908959
ANAS870-12TR	Anisakis simplex protein	16906	4.84	772.54	74	15	38.8	0.885846	-0.174873	-0.925177	0.354874	708	0.907735
ANAP1433-11PR	Anisakis pegreffii protein^AANAP1433-10PR Anisakis pegreffii protein^AANAP1433-9PR Anisakis pegreffii protein^AANAP1433-8PR Anisakis pegreffii protein	18123	9.86	451.38	25	10	59.7	1.24703	0.3185	0.921746	0.356661	709	0.91102
ANAH1109-1PR	Anisakis hybrid protein	13542	8.86	73.11	8	2	33.7	1.24671	0.318122	0.920329	0.357401	710	0.911623
ANAS19-4TR	Anisakis simplex protein^AANAS19-3TR Anisakis simplex protein	43932	7.28	1075.45	80	25	79.4	0.886918	-0.173127	-0.918642	0.358283	711	0.912589
ANAS19-1TR	Anisakis simplex protein^AANAS19-10TR Anisakis simplex protein	39240	6.01	892.42	68	21	78.1	0.886918	-0.173127	-0.918642	0.358283	712	0.911307
ANAP663-4PR	Anisakis pegreffii protein	41179	6.56	762	63	17	58.6	0.886918	-0.173127	-0.918642	0.358283	713	0.910029
ANAP15179-1PR	Anisakis pegreffii protein	59884	6.19	3040.66	213	64	85.9	0.88692	-0.173124	-0.918632	0.358288	714	0.908767
ANAH5956-1PR	Anisakis hybrid protein	19612	5.97	66.47	2	2	13.8	0.887382	-0.172372	-0.915817	0.359763	715	0.911231
ANAS1254-7TR	Anisakis simplex protein	47554	5.41	540.7	27	12	56.1	1.24541	0.316616	0.914694	0.360352	716	0.911449
ANAP2775-1PR	Anisakis pegreffii protein^AANAH8838-3PR Anisakis hybrid protein	124240	6.24	41.83	2	2	7.6	1.24536	0.316563	0.914494	0.360457	717	0.910443
ANAP2884-25PR	Anisakis pegreffii protein^AANAP2884-24PR Anisakis pegreffii protein	19726	9.2	1145.82	105	16	71	0.887963	-0.171429	-0.912284	0.361619	718	0.912106
ANAH8291-4PR	Anisakis hybrid protein	19774	9.68	1114.99	111	14	59.2	0.887963	-0.171429	-0.912284	0.361619	719	0.910838
ANAP1016-2PR	Anisakis pegreffii protein	18976	10.21	309.92	19	10	74.5	1.24483	0.315949	0.912195	0.361666	720	0.90969
ANAP4840-2PR	Anisakis pegreffii protein^AANAP4840-1PR Anisakis pegreffii protein^AANAP4840-3PR Anisakis pegreffii protein	22676	5.61	199.05	16	5	47.3	0.888002	-0.171365	-0.912047	0.361744	721	0.908624
ANAH2257-2PR	Anisakis hybrid protein	69745	4.92	772.61	55	17	42.7	1.24455	0.315622	0.910971	0.362311	722	0.908787
ANAP2199-1PR	Anisakis pegreffii protein^AANAP2199-4PR Anisakis pegreffii protein^AANAP2199-3PR Anisakis pegreffii protein^AANAH2281-1PR Anisakis hybrid protein^AANAH2281-2PR Anisakis hybrid protein^AANAH2281-3PR Anisakis hybrid protein	50036	8.35	1921.61	173	37	88.2	0.888572	-0.170439	-0.908579	0.363573	723	0.910691
ANAP708-10PR	Anisakis pegreffii protein	34649	8.86	277.29	21	8	27.1	0.888638	-0.170332	-0.908178	0.363784	724	0.909963
ANAP355-2PR	Anisakis pegreffii protein	20262	9.6	246.87	16	8	56.5	0.888898	-0.16991	-0.906599	0.364619	725	0.910792
ANAS981-1TR	Anisakis simplex protein^AANAS981-2TR Anisakis simplex protein	15574	8.72	202.37	18	5	42.6	0.888908	-0.169894	-0.906539	0.364651	726	0.909618
ANAS2865-5TR	Anisakis simplex protein	19750	4.11	388.1	19	5	17.1	0.889204	-0.169414	-0.904743	0.365601	727	0.910735
ANAP3734-2PR	Anisakis pegreffii protein^AANAP3734-1PR Anisakis pegreffii protein	10303	5.63	557.36	55	11	73.2	0.889553	-0.168847	-0.902621	0.366727	728	0.912283
ANAS1156-1TR	Anisakis simplex protein	13674	4.95	148.69	9	5	74.8	0.889709	-0.168595	-0.901676	0.367229	729	0.912279
ANAH188-10PR	Anisakis hybrid protein	18281	9.84	174.65	10	4	63.9	1.24236	0.313078	0.901448	0.36735	730	0.911331
ANAS330-8TR	Anisakis simplex protein	30570	10.65	618.27	37	13	61.2	0.889965	-0.16818	-0.900123	0.368055	731	0.911829
ANAH2407-1PR	Anisakis hybrid protein	50561	5.96	133.45	9	3	18.8	1.24188	0.312525	0.89938	0.36845	732	0.911562
ANAS202-9TR	Anisakis simplex protein	10597	6.41	94.15	13	3	29.9	0.890457	-0.167381	-0.897134	0.369647	733	0.913276
ANAS2931-1TR	Anisakis simplex protein	12163	8.93	51.87	2	2	49.5	1.24042	0.310824	0.89301	0.371852	734	0.917471
ANAH317-2PR	Anisakis hybrid protein	36263	4.98	1049.22	82	21	65.7	0.891706	-0.16536	-0.889568	0.373698	735	0.920771
ANAP2003-2PR	Anisakis pegreffii protein	70183	7.08	2675.35	214	51	79.5	0.892044	-0.164813	-0.88752	0.374799	736	0.92223
ANAS1876-5TR	Anisakis simplex protein^AANAS1876-6TR Anisakis simplex protein^AANAH5472-3PR Anisakis hybrid protein^AANAH5472-4PR Anisakis hybrid protein	15619	11.22	118.65	12	2	19.8	1.23902	0.309204	0.886945	0.375108	737	0.921739
ANAP303-4PR	Anisakis pegreffii protein^AANAP303-9PR Anisakis pegreffii protein	20719	8.71	481.78	52	10	27.2	0.892146	-0.164648	-0.8869	0.375133	738	0.920549
ANAS5239-3TR	Anisakis simplex protein	16003	5.76	85.85	5	3	46.4	1.23885	0.309007	0.886211	0.375504	739	0.920214
ANAS5239-4TR	Anisakis simplex protein	23732	7.68	85.85	5	3	50.8	1.23885	0.309007	0.886211	0.375504	740	0.91897
ANAP1756-6PR	Anisakis pegreffii protein	21177	5.24	66.66	7	2	20.5	1.23849	0.308577	0.884601	0.376372	741	0.919851
ANAS946-8TR	Anisakis simplex protein	23553	6.25	47.11	6	2	17.8	1.23835	0.308415	0.883992	0.376701	742	0.919413
ANAH718-10PR	Anisakis hybrid protein	33017	5.35	645.53	55	14	64.5	0.892789	-0.163609	-0.883013	0.377229	743	0.919465
ANAS3235-13TR	Anisakis simplex protein	11008	9.24	194.42	14	6	20.2	0.893013	-0.163247	-0.881656	0.377963	744	0.920015
ANAS27199-1TR	Anisakis simplex protein	13118	7.81	374.29	24	9	45.1	0.893058	-0.163174	-0.881383	0.378111	745	0.919139
ANAH1954-1PR	Anisakis hybrid protein	15758	9.69	145.02	11	3	29.1	1.23757	0.30751	0.880605	0.378531	746	0.918928
ANAH1381-10PR	Anisakis hybrid protein	25659	5.5	2975.51	328	53	90.4	0.893213	-0.162925	-0.88045	0.378616	747	0.917903
ANAH346-1PR	Anisakis hybrid protein	12088	9.5	526.84	52	9	61.5	1.23724	0.30712	0.879147	0.379322	748	0.918385
ANAP337-12PR	Anisakis pegreffii protein	63766	4.97	1751.68	110	41	67.4	0.893872	-0.16186	-0.876466	0.380777	749	0.920676
ANAP3730-3PR	Anisakis pegreffii protein^AANAH1105-1PR Anisakis hybrid protein^AANAH1105-2PR Anisakis hybrid protein^AANAH1105-3PR Anisakis hybrid protein	56436	6.03	498.81	28	12	35.8	0.894171	-0.161377	-0.874656	0.381761	750	0.921826
ANAH20-40PR	Anisakis hybrid protein^AANAH20-35PR Anisakis hybrid protein	24562	9.21	769.13	100	17	50	0.894268	-0.16122	-0.874069	0.382081	751	0.921369
ANAP3950-1PR	Anisakis pegreffii protein^AANAH4507-3PR Anisakis hybrid protein	72263	7.36	178.47	11	7	18.9	1.23512	0.304646	0.869885	0.384363	752	0.925641
ANAP2607-5PR	Anisakis pegreffii protein	15363	9.16	474.76	24	9	83.1	0.895295	-0.159564	-0.86787	0.385465	753	0.927062
ANAH173-1PR	Anisakis hybrid protein	40734	7.6	1121.1	80	22	56.9	0.895334	-0.159502	-0.867638	0.385592	754	0.926138
ANAP4658-1PR	Anisakis pegreffii protein	42794	9.39	460.34	25	14	54.8	0.895672	-0.158958	-0.8656	0.38671	755	0.927591
ANAH79-2PR	Anisakis hybrid protein	15880	9.63	383.14	42	7	30.6	0.895949	-0.158511	-0.863928	0.387627	756	0.928562
ANAP14-117PR	Anisakis pegreffii protein	19124	8.39	993.38	69	15	66	0.89606	-0.158332	-0.863258	0.387996	757	0.928217
ANAP5038-1PR	Anisakis pegreffii protein	19756	9.76	185.84	14	6	63.8	0.896082	-0.158297	-0.863126	0.388068	758	0.927166
ANAS23914-2TR	Anisakis simplex protein	76373	5.82	397.23	23	6	4.7	0.896163	-0.158167	-0.862641	0.388335	759	0.92658
ANAP864-17PR	Anisakis pegreffii protein	9388	6.07	120.13	6	2	52.5	0.896247	-0.158032	-0.862136	0.388612	760	0.926023
ANAP389-23PR	Anisakis pegreffii protein	14588	9.77	107.19	12	3	55.7	1.23205	0.301066	0.856482	0.391731	761	0.932228
ANAP996-4PR	Anisakis pegreffii protein	28919	6.88	1315.45	100	29	73.6	1.23194	0.300938	0.856002	0.391997	762	0.931636
ANAH1913-1PR	Anisakis hybrid protein^AANAH1913-2PR Anisakis hybrid protein^AANAH1913-3PR Anisakis hybrid protein^AANAH1913-4PR Anisakis hybrid protein	34750	6.55	434.7	15	9	46.4	0.897274	-0.156379	-0.855947	0.392027	763	0.930487
ANAP1878-1PR	Anisakis pegreffii protein	18927	9.8	325.89	12	7	57.1	0.897274	-0.156379	-0.855947	0.392027	764	0.929269
ANAS3533-2TR	Anisakis simplex protein^AANAS3533-3TR Anisakis simplex protein	14435	9.01	325.89	12	7	82	0.897274	-0.156379	-0.855947	0.392027	765	0.928054
ANAH11281-1PR	Anisakis hybrid protein	49713	5.87	121.75	6	4	13.3	0.897378	-0.156212	-0.855322	0.392373	766	0.92766
ANAH689-1PR	Anisakis hybrid protein	25299	8.45	67.18	2	2	25.2	1.23021	0.298908	0.848404	0.396213	767	0.935517
ANAS845-1TR	Anisakis simplex protein	15183	9.82	103.73	5	3	42.5	0.898592	-0.154262	-0.848021	0.396426	768	0.934802
ANAP1054-12PR	Anisakis pegreffii protein	16413	8.03	209.19	13	5	37.1	0.898667	-0.154141	-0.847569	0.396678	769	0.934179
ANAP578-8PR	Anisakis pegreffii protein	25167	6.43	1408.62	105	21	81	0.898684	-0.154114	-0.847469	0.396734	770	0.933097
ANAS11079-6TR	Anisakis simplex protein	31037	6.14	903.54	67	20	49.8	0.898754	-0.154002	-0.847048	0.396968	771	0.932438
ANAH3397-1PR	Anisakis hybrid protein	16823	6.93	725.05	62	16	66.9	0.898754	-0.154002	-0.847048	0.396968	772	0.93123
ANAP1041-1PR	Anisakis pegreffii protein	26453	9.06	93.34	8	3	24.8	0.898833	-0.153876	-0.846575	0.397232	773	0.930643
ANAS2624-2TR	Anisakis simplex protein	13389	4.92	359.61	21	8	60	1.22975	0.298366	0.846375	0.397343	774	0.929702
ANAS3570-4TR	Anisakis simplex protein	102890	4.69	414.69	23	11	20.2	0.899073	-0.15349	-0.845131	0.398038	775	0.930125
ANAH1111-22PR	Anisakis hybrid protein	144832	5.52	7902.95	672	163	83.9	0.899421	-0.152932	-0.843042	0.399205	776	0.93165
ANAP355-4PR	Anisakis pegreffii protein	13373	8.97	221.75	15	7	71.3	0.899545	-0.152732	-0.842296	0.399623	777	0.931424
ANAP303-1PR	Anisakis pegreffii protein	27456	8.16	808.81	84	17	26.7	0.899661	-0.152547	-0.841601	0.400012	778	0.931132
ANAP663-1PR	Anisakis pegreffii protein	57276	6.15	1381.86	98	31	66.7	0.899763	-0.152384	-0.840991	0.400353	779	0.930731
ANAP13171-1PR	Anisakis pegreffii protein	59623	5.71	2342.64	179	42	55	0.89994	-0.1521	-0.839928	0.400949	780	0.93092
ANAH1363-2PR	Anisakis hybrid protein^AANAH1363-1PR Anisakis hybrid protein	53848	6.81	233.72	16	7	33.3	1.22825	0.29661	0.839801	0.40102	781	0.929893
ANAP1866-2PR	Anisakis pegreffii protein	21463	5.13	379.94	37	9	41.1	1.22825	0.296603	0.839775	0.401034	782	0.928738
ANAP714-16PR	Anisakis pegreffii protein	21661	9.21	1273.4	114	28	78.6	0.899973	-0.152046	-0.839728	0.401061	783	0.927614
ANAH23505-1PR	Anisakis hybrid protein	12550	4.37	831.87	59	17	84.3	1.22797	0.296276	0.838553	0.40172	784	0.927953
ANAS651-10TR	Anisakis simplex protein	25220	4.74	398.5	17	6	37.4	1.22694	0.295062	0.834006	0.404278	785	0.932671
ANAP1929-1PR	Anisakis pegreffii protein	18199	12.31	147.04	9	4	41.1	0.900954	-0.150475	-0.833843	0.404369	786	0.931695
ANAP1929-5PR	Anisakis pegreffii protein	9396	10.79	147.04	9	4	83.8	0.900954	-0.150475	-0.833843	0.404369	787	0.930512
ANAS3506-2TR	Anisakis simplex protein	28258	11.23	414.58	31	10	63.7	1.22659	0.294651	0.83247	0.405144	788	0.931111
ANAS26165-4TR	Anisakis simplex protein	11110	8.46	431.09	51	8	39.1	1.2264	0.294435	0.831661	0.4056	789	0.930979
ANAH2198-2PR	Anisakis hybrid protein^AANAH2198-1PR Anisakis hybrid protein^AANAH2198-3PR Anisakis hybrid protein	128897	5.43	103.45	6	3	7.4	1.22633	0.294348	0.831335	0.405784	790	0.930222
ANAH40-4PR	Anisakis hybrid protein	37225	7.14	1353.49	131	24	51.2	0.901509	-0.149586	-0.830516	0.406247	791	0.930106
ANAP2783-2PR	Anisakis pegreffii protein	24848	5.21	42.13	3	2	14	0.903084	-0.147069	-0.821093	0.411593	792	0.941155
ANAH85-26PR	Anisakis hybrid protein	18024	7.82	252.35	11	7	44.8	0.903443	-0.146494	-0.818942	0.412819	793	0.942769
ANAS1308-2TR	Anisakis simplex protein	14557	5.18	435.48	27	10	96.7	1.22304	0.290467	0.816804	0.41404	794	0.944367
ANAP1472-4PR	Anisakis pegreffii protein	13830	8.8	359.04	24	8	80.9	1.22304	0.290467	0.816804	0.41404	795	0.943179
ANAS2014-5TR	Anisakis simplex protein	111464	5.8	2100.81	131	49	69.4	0.904151	-0.145364	-0.814712	0.415237	796	0.944716
ANAS1639-10TR	Anisakis simplex protein^AANAS1639-7TR Anisakis simplex protein	161221	5.4	8619.16	642	172	74.9	0.904328	-0.145083	-0.813659	0.41584	797	0.944902
ANAH2338-3PR	Anisakis hybrid protein^AANAH2338-2PR Anisakis hybrid protein	35827	8.85	129.53	7	3	33.8	1.22232	0.289617	0.813625	0.41586	798	0.943762
ANAP734-14PR	Anisakis pegreffii protein	10914	5.74	650.66	74	15	97.8	0.904772	-0.144375	-0.811009	0.417361	799	0.945983
ANAS4908-2TR	Anisakis simplex protein^AANAS4908-1TR Anisakis simplex protein	27465	8.66	349.92	33	12	59	1.22116	0.288253	0.808516	0.418793	800	0.948044
P00761	Trypsin (Laboratory-Cont) OS=Sus scrofa PE=1 SV=1	26675	7	442.03	52	8	34.2	1.22096	0.288011	0.807611	0.419314	801	0.948038
ANAS6858-4TR	Anisakis simplex protein	55578	6.66	3416.7	320	65	96	0.905556	-0.143124	-0.806325	0.420055	802	0.948529
ANAH6053-3PR	Anisakis hybrid protein	15525	10.53	668.27	59	12	59.4	0.905658	-0.142962	-0.805721	0.420403	803	0.948133
ANAP2624-4PR	Anisakis pegreffii protein^AANAH125-1PR Anisakis hybrid protein^AANAH125-2PR Anisakis hybrid protein	17597	8.98	182.66	11	5	52.3	0.906398	-0.141783	-0.801306	0.422955	804	0.9527
ANAH5148-1PR	Anisakis hybrid protein	19010	8.92	149.41	11	2	20.9	0.906421	-0.141747	-0.801173	0.423031	805	0.951689
ANAP1445-5PR	Anisakis pegreffii protein	57547	8.53	217.66	12	6	21.3	1.21903	0.285736	0.799093	0.424236	806	0.953216
ANAP1820-1PR	Anisakis pegreffii protein	99681	6.16	225.1	9	7	21.5	1.21864	0.285267	0.797339	0.425254	807	0.954319
ANAP257-2PR	Anisakis pegreffii protein	19151	9.59	878.62	67	12	46.3	0.907688	-0.139731	-0.793627	0.427413	808	0.957976
ANAH4413-5PR	Anisakis hybrid protein	20996	9.24	1174.13	115	22	76.6	1.21757	0.284	0.792595	0.428014	809	0.958137
ANAH809-1PR	Anisakis hybrid protein	54974	9.08	85.41	2	2	20.4	0.908019	-0.139205	-0.791657	0.428561	810	0.958178
ANAS59-1TR	Anisakis simplex protein	30999	7.7	74.41	5	3	24.1	0.90811	-0.13906	-0.791115	0.428877	811	0.957702
ANAS2271-1TR	Anisakis simplex protein	20665	8.73	588.04	48	15	75.2	0.908149	-0.138999	-0.790886	0.429011	812	0.95682
ANAS6906-33TR	Anisakis simplex protein	34429	7.08	136.35	9	4	19.3	1.21718	0.283537	0.790862	0.429024	813	0.955674
ANAH5172-1PR	Anisakis hybrid protein	20062	5.25	890.57	74	18	72.2	0.908326	-0.138719	-0.789836	0.429624	814	0.955834
ANAH3533-1PR	Anisakis hybrid protein	14733	5.54	150.25	8	5	51.2	0.90882	-0.137933	-0.786895	0.431343	815	0.958482
ANAP935-24PR	Anisakis pegreffii protein	16918	6.84	324.08	38	9	50	1.21596	0.282102	0.78549	0.432166	816	0.959134
ANAS864-4TR	Anisakis simplex protein	33011	9.53	373.63	23	9	36.3	0.909244	-0.13726	-0.784375	0.43282	817	0.959409
ANAP708-14PR	Anisakis pegreffii protein	17845	9.8	345.29	20	9	74.1	0.909244	-0.13726	-0.784375	0.43282	818	0.958236
ANAS429-9TR	Anisakis simplex protein	29741	7.75	615.94	50	9	41.2	0.90982	-0.136347	-0.780958	0.434827	819	0.961504
ANAS5078-1TR	Anisakis simplex protein	62016	5.98	430.45	23	13	40.8	1.2147	0.280598	0.779863	0.435472	820	0.961755
ANAP1530-16PR	Anisakis pegreffii protein^AANAP1530-15PR Anisakis pegreffii protein	20587	6.09	226.38	11	6	47.9	0.910123	-0.135866	-0.779157	0.435887	821	0.9615
ANAS2659-2TR	Anisakis simplex protein^AANAS2659-1TR Anisakis simplex protein	19039	6	489.38	33	10	49.7	1.21427	0.280087	0.777949	0.436599	822	0.961899
ANAS19035-1TR	Anisakis simplex protein	78249	8.49	510.79	33	13	41.9	0.911371	-0.13389	-0.771759	0.440257	823	0.968779
ANAS2276-25TR	Anisakis simplex protein	40738	6.32	1095.39	92	23	46.6	0.91142	-0.133811	-0.771466	0.440431	824	0.967986
ANAS7448-3TR	Anisakis simplex protein^AANAS7448-1TR Anisakis simplex protein	29020	8.26	261.92	13	8	35.6	1.21269	0.278207	0.77091	0.44076	825	0.967536
ANAP451-1PR	Anisakis pegreffii protein	16479	11.22	44.69	2	2	32.5	1.21237	0.277825	0.769482	0.441607	826	0.968221
ANAP1756-10PR	Anisakis pegreffii protein	27334	6.28	204.76	10	6	53.9	0.911812	-0.133192	-0.769147	0.441806	827	0.967485
ANAP4545-1PR	Anisakis pegreffii protein^AANAP4545-2PR Anisakis pegreffii protein	39748	5.64	134.13	7	4	22.4	0.912282	-0.132448	-0.766361	0.443462	828	0.969938
ANAS158-10TR	Anisakis simplex protein	51848	5.79	2078.13	187	30	48.5	0.913	-0.131313	-0.762114	0.445992	829	0.974296
ANAP12-7PR	Anisakis pegreffii protein	82033	5.27	1515.13	117	28	47	1.21033	0.275395	0.760384	0.447025	830	0.975377
ANAH3960-2PR	Anisakis hybrid protein	15988	9.56	137.49	6	4	55.1	0.913453	-0.130598	-0.759436	0.447592	831	0.975438
ANAH113-8PR	Anisakis hybrid protein	28776	6.17	2521.86	222	42	83.8	0.913459	-0.130588	-0.7594	0.447613	832	0.974312
ANAH113-3PR	Anisakis hybrid protein	13721	6.56	631.67	61	8	69.6	0.913659	-0.130272	-0.758217	0.448321	833	0.974682
ANAS4900-3TR	Anisakis simplex protein	21254	10.22	207.17	16	6	29	0.913758	-0.130116	-0.757633	0.44867	834	0.974271
ANAH732-8PR	Anisakis hybrid protein	49664	5.93	580.28	27	12	41.5	1.20956	0.27448	0.756958	0.449075	835	0.973981
ANAP2365-1PR	Anisakis pegreffii protein^AANAH1597-1PR Anisakis hybrid protein	18823	8.62	120.81	6	3	35.6	1.20948	0.274387	0.756612	0.449282	836	0.973266
ANAP6903-3PR	Anisakis pegreffii protein	28801	7.08	131.35	6	5	44	0.914139	-0.129515	-0.755383	0.450019	837	0.973697
ANAP2656-1PR	Anisakis pegreffii protein	16208	5.23	52.31	5	2	55.1	0.914221	-0.129385	-0.754896	0.450312	838	0.973167
ANAS5228-2TR	Anisakis simplex protein^AANAP1913-3PR Anisakis pegreffii protein	19209	10.23	198.89	7	3	27.8	1.20907	0.273895	0.754769	0.450388	839	0.972172
ANAP3494-7PR	Anisakis pegreffii protein^AANAP3494-6PR Anisakis pegreffii protein^AANAP3494-4PR Anisakis pegreffii protein^AANAP3494-2PR Anisakis pegreffii protein	114330	6.25	186.13	10	4	16.6	1.20883	0.273607	0.753689	0.451036	840	0.972412
ANAS651-29TR	Anisakis simplex protein	77169	7.32	2613.86	221	46	58.7	0.914748	-0.128554	-0.751783	0.452182	841	0.973723
ANAH1702-3PR	Anisakis hybrid protein	40922	4.84	789.39	48	17	60.7	1.20831	0.272988	0.751375	0.452427	842	0.973094
ANAH58-3PR	Anisakis hybrid protein	110409	5.09	7599.05	549	145	81.7	0.914995	-0.128164	-0.750326	0.453059	843	0.973297
ANAH1372-1PR	Anisakis hybrid protein	155678	5.28	55.17	3	2	6	0.915176	-0.127879	-0.74926	0.453701	844	0.973521
ANAS884-2TR	Anisakis simplex protein^AANAS884-3TR Anisakis simplex protein^AANAS884-6TR Anisakis simplex protein^AANAS884-7TR Anisakis simplex protein^AANAS884-4TR Anisakis simplex protein	18262	9.45	342.8	37	8	42.1	0.915249	-0.127763	-0.748824	0.453963	845	0.972932
ANAP3592-1PR	Anisakis pegreffii protein^AANAH5189-1PR Anisakis hybrid protein	36931	8.12	242.45	25	7	35.6	1.2074	0.271902	0.747307	0.454878	846	0.973741
ANAS415-1TR	Anisakis simplex protein	20424	8.97	72.47	6	3	29.6	1.2074	0.271902	0.747307	0.454878	847	0.972591
ANAH2516-8PR	Anisakis hybrid protein	75251	9.42	720.16	51	18	48.1	1.20737	0.271863	0.747164	0.454965	848	0.971629
ANAP282-4PR	Anisakis pegreffii protein	14684	4.37	101.96	3	3	59.3	0.915557	-0.127278	-0.747009	0.455058	849	0.970683
ANAS5294-4TR	Anisakis simplex protein	40439	5.73	174.55	13	6	34.4	0.915819	-0.126866	-0.745466	0.45599	850	0.971527
ANAS2761-2TR	Anisakis simplex protein	60543	4.55	187.96	12	6	12.4	1.20639	0.270696	0.742795	0.457606	851	0.973824
ANAP560-5PR	Anisakis pegreffii protein	9743	7.79	194.48	20	4	40.3	0.916467	-0.125845	-0.741644	0.458303	852	0.974162
ANAH32-1PR	Anisakis hybrid protein	41285	9.37	403.19	23	10	33.3	0.916657	-0.125546	-0.740526	0.458981	853	0.974461
ANAP2543-2PR	Anisakis pegreffii protein	22016	5.74	769.5	69	16	79.8	0.916868	-0.125214	-0.739283	0.459735	854	0.974918
ANAP6754-17PR	Anisakis pegreffii protein	10776	4.9	53.13	2	2	32.9	0.916981	-0.125037	-0.738618	0.460139	855	0.974634
ANAS6804-7TR	Anisakis simplex protein	16836	6.13	121	9	5	47.2	1.20503	0.269073	0.736717	0.461295	856	0.97594
ANAP6993-1PR	Anisakis pegreffii protein^AANAP6993-2PR Anisakis pegreffii protein^AANAP6993-4PR Anisakis pegreffii protein	124914	4.63	66.16	5	3	5.3	1.20503	0.269065	0.736689	0.461312	857	0.974837
ANAS2261-1TR	Anisakis simplex protein^AANAP3483-1PR Anisakis pegreffii protein^AANAH3826-4PR Anisakis hybrid protein	21319	10.66	223.76	14	6	41.8	1.20485	0.268848	0.735876	0.461806	858	0.974745
ANAS3981-6TR	Anisakis simplex protein	60796	8.77	701.06	31	16	53.1	0.917653	-0.123979	-0.734659	0.462547	859	0.975172
ANAP75-35PR	Anisakis pegreffii protein	17245	9.83	931.5	112	19	59.7	1.20449	0.268418	0.734267	0.462786	860	0.974542
ANAP1801-2PR	Anisakis pegreffii protein	17854	7.22	677.1	49	15	79.6	1.20397	0.2678	0.731954	0.464197	861	0.976377
ANAH647-1PR	Anisakis hybrid protein	27957	5.27	1382.2	124	25	57.7	1.20395	0.267777	0.731866	0.46425	862	0.975356
ANAP901-1PR	Anisakis pegreffii protein	30232	6.84	1832.44	166	38	84.1	0.918148	-0.123201	-0.731746	0.464324	863	0.974381
ANAH516-1PR	Anisakis hybrid protein	22546	9.35	100.59	4	3	28.5	0.9183	-0.122962	-0.730851	0.46487	864	0.974398
ANAP25716-4PR	Anisakis pegreffii protein	10636	9.46	114.56	8	3	54.5	0.91862	-0.12246	-0.728971	0.466019	865	0.975678
ANAS2152-3TR	Anisakis simplex protein	16819	4.89	143.69	10	2	46.7	1.2033	0.266996	0.728942	0.466037	866	0.974588
ANAP288-3PR	Anisakis pegreffii protein	14505	5.06	1005.29	106	18	92.7	1.20289	0.2665	0.727087	0.467173	867	0.975836
ANAH5375-3PR	Anisakis hybrid protein	21636	4.78	387.05	17	9	86.2	0.919281	-0.121422	-0.725088	0.468398	868	0.977269
ANAH293-4PR	Anisakis hybrid protein	25128	9.15	564.15	42	13	63.2	0.919323	-0.121357	-0.724842	0.468549	869	0.976459
ANAS142-19TR	Anisakis simplex protein	21190	7.97	125.73	5	4	38.3	0.919327	-0.12135	-0.724816	0.468565	870	0.975369
ANAS916-6TR	Anisakis simplex protein	48838	5.11	828.83	51	18	59.2	1.20237	0.265878	0.724756	0.468602	871	0.974325
ANAS1359-34TR	Anisakis simplex protein	25668	4.99	543.45	37	13	68	0.919365	-0.121291	-0.724594	0.468701	872	0.973415
ANAH2516-6PR	Anisakis hybrid protein	46829	8.12	417.56	26	10	50.3	0.919886	-0.120473	-0.721535	0.47058	873	0.976198
ANAH3990-7PR	Anisakis hybrid protein	56845	8.72	167.28	20	6	13.6	0.919984	-0.12032	-0.720961	0.470934	874	0.975813
ANAS651-15TR	Anisakis simplex protein	31743	6.54	171.91	13	4	14.6	0.919984	-0.12032	-0.720961	0.470934	875	0.974698
ANAH328-7PR	Anisakis hybrid protein	66780	9.32	107.8	6	4	16.7	1.2012	0.264473	0.719498	0.471834	876	0.975447
ANAS1848-3TR	Anisakis simplex protein	44540	5.31	96.49	5	4	19.3	1.20116	0.264434	0.719351	0.471925	877	0.974521
ANAH31-2PR	Anisakis hybrid protein^AANAH31-4PR Anisakis hybrid protein	15703	5.68	52.7	3	2	25.6	1.20114	0.264399	0.719222	0.472004	878	0.973576
ANAS1302-3TR	Anisakis simplex protein	12569	9.27	52.7	3	2	40.4	1.20114	0.264399	0.719222	0.472004	879	0.972469
ANAS2626-1TR	Anisakis simplex protein	16638	9.72	66.62	3	2	20.8	0.920377	-0.119703	-0.718653	0.472355	880	0.972085
ANAP17930-1PR	Anisakis pegreffii protein	10589	7.86	86.36	5	2	46.4	1.20081	0.264008	0.717758	0.472907	881	0.972116
ANAP220-20PR	Anisakis pegreffii protein	35176	8.56	518.62	41	8	16.7	0.920734	-0.119143	-0.716557	0.473648	882	0.972535
ANAH1936-17PR	Anisakis hybrid protein	20178	10.05	83.07	8	2	24.8	1.20034	0.263439	0.715625	0.474223	883	0.972613
ANAP3310-2PR	Anisakis pegreffii protein	41676	7.03	89.59	6	2	16.1	0.921094	-0.11858	-0.714448	0.47495	884	0.973003
ANAH451-6PR	Anisakis hybrid protein^AANAH451-4PR Anisakis hybrid protein	28592	5.33	99.5	3	3	35.3	0.921188	-0.118432	-0.713895	0.475292	885	0.972604
ANAP2543-3PR	Anisakis pegreffii protein	25938	5.21	857.98	80	17	73.5	0.921357	-0.118168	-0.712904	0.475905	886	0.972759
ANAH11504-2PR	Anisakis hybrid protein	75121	8.77	67.56	12	2	10.8	0.921381	-0.11813	-0.712761	0.475994	887	0.971843
ANAS282-2TR	Anisakis simplex protein	23896	8.99	535.59	50	17	68.3	0.921386	-0.118122	-0.712734	0.476011	888	0.970783
ANAP1445-2PR	Anisakis pegreffii protein^AANAP1445-4PR Anisakis pegreffii protein^AANAH38-5PR Anisakis hybrid protein^AANAH38-6PR Anisakis hybrid protein^AANAH38-1PR Anisakis hybrid protein^AANAH38-4PR Anisakis hybrid protein	20423	4.21	961.56	42	14	69.6	0.921387	-0.118121	-0.71273	0.476013	889	0.969695
ANAH2417-2PR	Anisakis hybrid protein	12347	7.03	194.31	11	4	36.8	0.921613	-0.117767	-0.711405	0.476834	890	0.970276
ANAH283-10PR	Anisakis hybrid protein	20561	5.7	297.18	19	6	46	0.921627	-0.117745	-0.711322	0.476885	891	0.969291
ANAS608-5TR	Anisakis simplex protein	22970	4.65	373.26	26	10	53	0.921752	-0.117549	-0.710589	0.477339	892	0.969126
ANAH1156-4PR	Anisakis hybrid protein	32984	10.73	684.59	37	15	58.2	1.19889	0.261702	0.709124	0.478248	893	0.969884
ANAS330-9TR	Anisakis simplex protein	23330	10.62	555.76	35	11	70	1.19889	0.261702	0.709124	0.478248	894	0.968799
ANAH884-1PR	Anisakis hybrid protein	12384	4.22	180.22	10	4	41.6	0.922036	-0.117106	-0.708928	0.478369	895	0.967962
ANAS8-529TR	Anisakis simplex protein	57916	5.85	988.52	62	28	50.2	1.19874	0.261521	0.708446	0.478669	896	0.967488
ANAH511-4PR	Anisakis hybrid protein	57462	9.01	1498.94	104	32	86	0.922706	-0.116057	-0.705003	0.480808	897	0.970729
ANAP1486-2PR	Anisakis pegreffii protein	20860	4.52	87.78	6	2	21.9	1.19764	0.260192	0.703472	0.481762	898	0.971571
ANAH5409-5PR	Anisakis hybrid protein	27628	9.74	246.69	17	6	28	1.19763	0.260177	0.703415	0.481797	899	0.970561
ANAS863-1TR	Anisakis simplex protein	25152	7.83	986.54	87	20	65.8	0.92303	-0.115551	-0.703107	0.481989	900	0.969869
ANAH1498-2PR	Anisakis hybrid protein	85452	8.26	3558.08	291	71	81.2	0.923397	-0.114977	-0.700958	0.483329	901	0.971486
ANAS3591-17TR	Anisakis simplex protein^AANAS3591-16TR Anisakis simplex protein	128592	5.66	184.27	13	5	14.2	1.19698	0.259399	0.700504	0.483613	902	0.970978
ANAS11035-2TR	Anisakis simplex protein	30735	6.47	240.73	11	6	27.6	0.92358	-0.114691	-0.699889	0.483996	903	0.970673
ANAS290-1TR	Anisakis simplex protein	21908	8.31	908.16	110	21	83.9	0.92367	-0.114551	-0.699366	0.484323	904	0.970254
ANAH252-4PR	Anisakis hybrid protein	17568	5.44	95.99	4	2	24.7	1.19632	0.258607	0.697539	0.485465	905	0.971467
ANAH2793-3PR	Anisakis hybrid protein	17813	6.24	70.3	3	2	30.3	0.923994	-0.114044	-0.697467	0.48551	906	0.970485
ANAP2847-10PR	Anisakis pegreffii protein	24457	6.1	374.49	62	6	36.7	0.924054	-0.11395	-0.697117	0.48573	907	0.969853
ANAS11079-1TR	Anisakis simplex protein	25314	5.08	883.07	77	21	59	0.924365	-0.113465	-0.695299	0.486868	908	0.971055
ANAP2884-29PR	Anisakis pegreffii protein	18190	5.11	346.98	25	9	57.7	0.924365	-0.113465	-0.695299	0.486868	909	0.969987
ANAS1308-1TR	Anisakis simplex protein^AANAS1308-3TR Anisakis simplex protein	15466	5.18	482.27	28	11	96.2	1.19579	0.257969	0.695152	0.48696	910	0.969104
ANAS1493-2TR	Anisakis simplex protein	27822	8.99	409.07	24	8	53.6	0.924413	-0.113391	-0.695023	0.487041	911	0.968201
ANAP1813-1PR	Anisakis pegreffii protein	70171	5.47	83.47	3	3	6.6	1.19518	0.257224	0.69236	0.488711	912	0.970456
ANAH19288-1PR	Anisakis hybrid protein	14836	8.48	166.08	6	5	46.5	1.19496	0.256957	0.691362	0.489338	913	0.970636
ANAS5354-2TR	Anisakis simplex protein	14850	9.3	58.33	3	2	34.8	1.19468	0.256623	0.69011	0.490125	914	0.971134
ANAH219-5PR	Anisakis hybrid protein	17181	5.92	825.73	50	14	67.4	0.925292	-0.11202	-0.689889	0.490264	915	0.970348
ANAS9740-1TR	Anisakis simplex protein	12667	4.45	178.87	5	4	69.3	1.19458	0.256508	0.68968	0.490395	916	0.969548
ANAS3662-1TR	Anisakis simplex protein	28496	5.64	304.99	26	9	50.2	1.19448	0.256389	0.689234	0.490676	917	0.969045
ANAH180-1PR	Anisakis hybrid protein	9736	10.17	215.61	16	5	61.5	0.925569	-0.111588	-0.688274	0.49128	918	0.969182
ANAS1092-1TR	Anisakis simplex protein^AANAP1074-3PR Anisakis pegreffii protein^AANAP1074-2PR Anisakis pegreffii protein^AANAH1067-1PR Anisakis hybrid protein^AANAH1067-2PR Anisakis hybrid protein^AANAH1067-3PR Anisakis hybrid protein	35197	8.86	143.51	10	4	28	1.19424	0.256092	0.688123	0.491376	919	0.968315
ANAP461-3PR	Anisakis pegreffii protein	41270	4.8	754.24	56	20	63.1	0.925659	-0.111447	-0.687745	0.491613	920	0.96773
ANAP66-1PR	Anisakis pegreffii protein^AANAP66-6PR Anisakis pegreffii protein^AANAP66-2PR Anisakis pegreffii protein^AANAP66-4PR Anisakis pegreffii protein^AANAP66-3PR Anisakis pegreffii protein^AANAP66-5PR Anisakis pegreffii protein^AANAH318-2PR Anisakis hybri	29410	11.24	262.46	15	6	21.8	1.19409	0.255916	0.687464	0.49179	921	0.967028
ANAS6804-13TR	Anisakis simplex protein	57693	7.2	868.06	72	24	49.3	1.19393	0.255716	0.686718	0.492261	922	0.966902
ANAH1220-2PR	Anisakis hybrid protein	53391	4.9	850.07	60	23	58.2	0.925911	-0.111055	-0.686278	0.492538	923	0.966399
ANAP1182-5PR	Anisakis pegreffii protein	11617	9.01	273.49	30	6	59.3	1.19351	0.255212	0.684829	0.493452	924	0.967144
ANAH436-7PR	Anisakis hybrid protein	90100	6.27	3029.14	254	56	59.8	0.926284	-0.110473	-0.684099	0.493913	925	0.967001
ANAH6709-1PR	Anisakis hybrid protein	23638	5.77	161.61	8	4	36.6	1.19334	0.25501	0.684074	0.493928	926	0.965988
ANAH14752-3PR	Anisakis hybrid protein	13729	4.67	100.58	6	2	19.2	0.926425	-0.110254	-0.68328	0.49443	927	0.965925
ANAS920-9TR	Anisakis simplex protein^AANAP1327-1PR Anisakis pegreffii protein^AANAP1327-2PR Anisakis pegreffii protein^AANAP1327-3PR Anisakis pegreffii protein^AANAP1327-7PR Anisakis pegreffii protein	33565	6.17	217.23	13	7	25.8	1.19304	0.254645	0.682706	0.494793	928	0.965592
ANAH1985-1PR	Anisakis hybrid protein	68215	6.38	91.1	2	2	5.4	0.926592	-0.109994	-0.682307	0.495045	929	0.965044
ANAP1025-1PR	Anisakis pegreffii protein	27247	11.75	147.46	9	4	31.4	1.19272	0.25426	0.681266	0.495703	930	0.965289
ANAH6014-3PR	Anisakis hybrid protein	22345	9.39	113.46	5	3	39	0.926823	-0.109634	-0.680959	0.495897	931	0.96463
ANAH6053-8PR	Anisakis hybrid protein	44006	6.73	2120.23	189	36	89.6	0.926912	-0.109496	-0.680441	0.496226	932	0.964232
ANAS1119-1TR	Anisakis simplex protein	16686	11.26	65.99	6	3	27	1.19248	0.253968	0.680173	0.496395	933	0.963527
ANAP2218-2PR	Anisakis pegreffii protein^AANAH1514-1PR Anisakis hybrid protein	32921	8.32	440.07	25	12	51.7	1.19244	0.253918	0.679985	0.496514	934	0.962727
ANAS2033-2TR	Anisakis simplex protein^AANAS2033-3TR Anisakis simplex protein^AANAS2033-5TR Anisakis simplex protein^AANAS2033-1TR Anisakis simplex protein^AANAS2033-4TR Anisakis simplex protein^AANAS2033-6TR Anisakis simplex protein^AANAS2033-7TR Anisakis simple	59450	5.51	552.3	34	12	51	0.927481	-0.10861	-0.677125	0.498327	935	0.965208
ANAH20934-1PR	Anisakis hybrid protein	21558	5.27	293.66	19	8	51.1	0.927627	-0.108383	-0.676276	0.498865	936	0.965219
ANAP1950-4PR	Anisakis pegreffii protein	65899	5.33	1740.66	108	37	83.9	0.92779	-0.108129	-0.675325	0.499469	937	0.965356
ANAP4594-1PR	Anisakis pegreffii protein	111448	5.8	2125.1	130	50	69.4	0.9279	-0.107959	-0.674686	0.499875	938	0.965111
ANAP2442-1PR	Anisakis pegreffii protein	9502	8.61	201.67	21	5	57.9	0.928163	-0.10755	-0.673155	0.500848	939	0.96596
ANAS11878-1TR	Anisakis simplex protein	76860	8.72	138.27	9	4	8.5	1.1908	0.251934	0.672559	0.501228	940	0.965664
ANAS651-13TR	Anisakis simplex protein	22212	9.64	376.17	29	9	36.4	0.928337	-0.107279	-0.672142	0.501493	941	0.965148
ANAP1801-6PR	Anisakis pegreffii protein	15805	7.01	592.09	42	14	90.1	1.1905	0.251564	0.671173	0.50211	942	0.96531
ANAP1950-6PR	Anisakis pegreffii protein	80892	6.43	1955.55	124	42	75.1	0.92854	-0.106964	-0.670964	0.502244	943	0.964542
ANAP1007-1PR	Anisakis pegreffii protein^AANAH3003-1PR Anisakis hybrid protein	26201	5.97	705.85	69	17	83.5	1.18984	0.250766	0.668187	0.504015	944	0.966918
ANAH40-19PR	Anisakis hybrid protein	14278	5.38	498.93	38	10	58.1	0.929191	-0.105952	-0.667176	0.50466	945	0.967131
ANAH2092-3PR	Anisakis hybrid protein	69915	6.35	1601.13	97	34	71.5	0.929274	-0.105823	-0.666693	0.504968	946	0.966699
ANAS3294-3TR	Anisakis simplex protein	67041	5.68	57.57	2	2	10.5	1.18916	0.249938	0.665086	0.505995	947	0.967642
ANAS196-1TR	Anisakis simplex protein^AANAS196-4TR Anisakis simplex protein^AANAS196-8TR Anisakis simplex protein	13106	9.67	748.81	84	14	76	1.1887	0.24938	0.662998	0.507332	948	0.969175
ANAH3858-1PR	Anisakis hybrid protein	16802	9.48	227.88	17	5	39.8	1.18865	0.249322	0.66278	0.507471	949	0.96842
ANAH5335-3PR	Anisakis hybrid protein	111049	5.78	233.73	16	8	19.5	1.1886	0.249263	0.66256	0.507612	950	0.967669
ANAS1827-1TR	Anisakis simplex protein	16133	7.38	258.53	28	6	87.8	0.930158	-0.104452	-0.66156	0.508253	951	0.967872
ANAP4325-3PR	Anisakis pegreffii protein	10160	6.15	117.96	10	3	62.3	1.18818	0.24875	0.66064	0.508843	952	0.967978
ANAH23494-3PR	Anisakis hybrid protein	12707	4.36	150.14	6	4	72.2	1.18808	0.248637	0.660216	0.509115	953	0.967479
ANAS651-8TR	Anisakis simplex protein	45066	5.61	449.01	33	7	35.1	0.930511	-0.103906	-0.659514	0.509566	954	0.96732
ANAP1755-1PR	Anisakis pegreffii protein^AANAP1755-2PR Anisakis pegreffii protein^AANAP1755-4PR Anisakis pegreffii protein^AANAH2418-2PR Anisakis hybrid protein^AANAH2418-3PR Anisakis hybrid protein^AANAH2418-4PR Anisakis hybrid protein^AANAH2418-5PR Anisakis hyb	13519	11.78	85.94	3	2	33.3	1.1879	0.248409	0.659362	0.509663	955	0.966492
ANAP10-1PR	Anisakis pegreffii protein	26122	5.55	240.17	15	6	56	0.93073	-0.103565	-0.65824	0.510384	956	0.966847
ANAS127-1TR	Anisakis simplex protein	12336	9.47	63.59	3	2	45.9	0.930793	-0.103468	-0.657875	0.510619	957	0.966281
ANAH1160-3PR	Anisakis hybrid protein	117593	6.52	734.53	36	17	27	0.930839	-0.103397	-0.657611	0.510788	958	0.965592
ANAP708-5PR	Anisakis pegreffii protein	29347	8.88	811.18	66	22	75.4	0.930899	-0.103303	-0.65726	0.511014	959	0.965011
ANAS4145-1TR	Anisakis simplex protein^AANAS4145-4TR Anisakis simplex protein	18322	9.67	205.03	11	4	44.2	1.18739	0.247798	0.657074	0.511133	960	0.964231
ANAS9-2TR	Anisakis simplex protein	19115	6.19	966.32	92	19	69.7	0.930988	-0.103165	-0.656743	0.511346	961	0.963629
ANAH317-7PR	Anisakis hybrid protein	28759	6.78	836.71	63	17	81.7	0.931198	-0.102839	-0.655523	0.512131	962	0.964105
ANAH20-39PR	Anisakis hybrid protein	11832	5.1	692.36	83	13	64.9	0.931396	-0.102534	-0.654378	0.512868	963	0.96449
ANAH2888-6PR	Anisakis hybrid protein	33147	8.85	604.58	40	18	61.6	1.18678	0.247052	0.654282	0.51293	964	0.963606
ANAP108-8PR	Anisakis pegreffii protein^AANAP108-2PR Anisakis pegreffii protein^AANAP108-1PR Anisakis pegreffii protein^AANAP108-15PR Anisakis pegreffii protein	32036	6.19	1265.3	96	25	70.6	0.931528	-0.10233	-0.653615	0.51336	965	0.963414
ANAS6500-7TR	Anisakis simplex protein^AANAP2952-6PR Anisakis pegreffii protein^AANAH11303-4PR Anisakis hybrid protein	52988	4.97	633.38	44	11	18.9	1.1865	0.246716	0.653025	0.51374	966	0.96313
ANAP11-11PR	Anisakis pegreffii protein	165264	5.25	8961.46	656	177	77.7	0.931643	-0.102151	-0.652946	0.513791	967	0.962229
ANAS4145-3TR	Anisakis simplex protein^AANAS4145-2TR Anisakis simplex protein	21217	8.87	52.25	2	2	24.8	0.932004	-0.101593	-0.650856	0.515139	968	0.963758
ANAP234-6PR	Anisakis pegreffii protein	23325	9.47	64.5	4	2	31.1	1.18583	0.245902	0.649979	0.515706	969	0.963821
ANAP2602-10PR	Anisakis pegreffii protein	54868	8.87	202.73	14	6	19.6	1.18576	0.245818	0.649662	0.51591	970	0.96321
ANAH10543-2PR	Anisakis hybrid protein	63849	8.53	107.51	6	3	9.8	1.18571	0.245757	0.649434	0.516058	971	0.962493
ANAH873-4PR	Anisakis hybrid protein	29949	8.79	1872	152	34	76.9	0.932362	-0.101037	-0.648777	0.516482	972	0.962294
ANAP139-4PR	Anisakis pegreffii protein^AANAP139-3PR Anisakis pegreffii protein^AANAP139-2PR Anisakis pegreffii protein	20675	10.46	373.02	25	8	50	1.18537	0.245333	0.64785	0.517082	973	0.962421
ANAH393-2PR	Anisakis hybrid protein	10658	7.14	180.55	17	5	56.6	1.18494	0.244818	0.645921	0.518331	974	0.963754
ANAH1557-1PR	Anisakis hybrid protein	14746	6.29	56.78	2	2	25.7	1.18492	0.24479	0.645817	0.518398	975	0.962891
ANAP2121-4PR	Anisakis pegreffii protein	24618	7.9	1610.3	118	32	82.4	0.933227	-0.0997003	-0.643772	0.519723	976	0.964363
ANAP461-2PR	Anisakis pegreffii protein	71332	5.03	1257.75	96	34	63.1	0.933369	-0.0994806	-0.642949	0.520257	977	0.964366
ANAS1752-1TR	Anisakis simplex protein	19850	6.84	409.32	29	8	63.1	1.18424	0.243967	0.642734	0.520397	978	0.963638
ANAP5536-7PR	Anisakis pegreffii protein	36117	6.75	275.3	25	8	36.4	1.18414	0.243843	0.642269	0.520698	979	0.963212
ANAH2890-5PR	Anisakis hybrid protein	9647	4.6	92.71	4	2	50	1.184	0.243667	0.641612	0.521125	980	0.963018
ANAP4686-1PR	Anisakis pegreffii protein	71331	6.65	520.88	26	10	30.2	0.933661	-0.09903	-0.641263	0.521352	981	0.962455
ANAS8-133TR	Anisakis simplex protein	9548	8.5	238.23	38	4	39.3	0.934312	-0.0980235	-0.637495	0.523803	982	0.965994
ANAH6263-15PR	Anisakis hybrid protein	32910	9.33	97.5	7	3	9.8	0.934396	-0.0978945	-0.637012	0.524117	983	0.965591
ANAS18-1TR	Anisakis simplex protein	11687	6.55	173.65	7	5	76	1.18272	0.242106	0.635769	0.524927	984	0.9661
ANAS67-7TR	Anisakis simplex protein	25591	7.74	344.41	27	10	43.8	0.93495	-0.0970392	-0.63381	0.526205	985	0.967469
ANAH6053-6PR	Anisakis hybrid protein	44299	5.57	2692.64	256	50	94	0.935091	-0.0968209	-0.632993	0.526738	986	0.967467
ANAH85-40PR	Anisakis hybrid protein	50516	5.75	2173.13	134	45	72.3	0.935093	-0.0968183	-0.632983	0.526745	987	0.966499
ANAP669-2PR	Anisakis pegreffii protein	58443	5.06	325.55	18	9	29	1.18204	0.241283	0.632687	0.526938	988	0.965875
ANAS224-3TR	Anisakis simplex protein^AANAS224-2TR Anisakis simplex protein	35720	5.02	218.18	11	6	25.1	0.935148	-0.0967338	-0.632667	0.526951	989	0.964923
ANAS1752-3TR	Anisakis simplex protein	19783	5.65	278.53	22	6	37.5	1.182	0.241233	0.6325	0.52706	990	0.964147
ANAP20383-1PR	Anisakis pegreffii protein	19159	5.83	688.69	64	16	40.8	1.18196	0.241179	0.632297	0.527193	991	0.963417
ANAS2276-21TR	Anisakis simplex protein	78927	4.92	586.32	38	15	31.6	0.935252	-0.0965728	-0.632064	0.527345	992	0.962723
ANAS3262-1TR	Anisakis simplex protein	134310	7.11	70.09	2	2	2.6	1.18181	0.241001	0.631632	0.527627	993	0.962269
ANAP1319-4PR	Anisakis pegreffii protein	41901	6.37	996.79	69	22	71.4	0.935389	-0.096362	-0.631275	0.527861	994	0.961726
ANAS258-1TR	Anisakis simplex protein	9715	9.39	112.74	9	3	45.6	0.935589	-0.0960536	-0.630121	0.528616	995	0.962134
ANAS8-377TR	Anisakis simplex protein	11170	4.81	713.16	49	10	45.8	0.936085	-0.0952886	-0.627257	0.530491	996	0.964577
ANAP8821-1PR	Anisakis pegreffii protein	18197	6.34	152.14	9	4	40.3	1.18084	0.239817	0.627201	0.530528	997	0.963677
ANAS4608-3TR	Anisakis simplex protein^AANAS4608-2TR Anisakis simplex protein	26879	8.35	155.34	9	4	30.4	1.18084	0.239817	0.627201	0.530528	998	0.962711
ANAP5238-6PR	Anisakis pegreffii protein	25690	10.53	406.86	38	10	52	1.18048	0.239377	0.625553	0.531608	999	0.963707
ANAP75-38PR	Anisakis pegreffii protein	17960	9.15	859.28	94	17	53.8	1.18033	0.239189	0.624849	0.53207	1000	0.963579
ANAH715-1PR	Anisakis hybrid protein	35724	6.42	1652.48	141	37	76.9	1.18028	0.239127	0.624617	0.532222	1001	0.962892
ANAS11747-1TR	Anisakis simplex protein^AANAS11747-2TR Anisakis simplex protein^AANAS11747-3TR Anisakis simplex protein	64234	6.05	1264.29	110	29	28.1	1.18	0.238787	0.623344	0.533059	1002	0.963442
ANAP2884-34PR	Anisakis pegreffii protein	30889	6.85	1348.15	127	19	51.4	0.936765	-0.0942413	-0.623336	0.533064	1003	0.962491
ANAS543-3TR	Anisakis simplex protein	21902	5.25	917.69	74	19	66.1	0.937007	-0.0938686	-0.621941	0.533981	1004	0.963186
ANAH1065-13PR	Anisakis hybrid protein	52241	6.05	285.76	23	6	28.3	0.93705	-0.0938017	-0.621691	0.534145	1005	0.962524
ANAP1928-5PR	Anisakis pegreffii protein	37022	5.19	301.35	12	5	37	1.17947	0.238135	0.620903	0.534663	1006	0.9625
ANAS3399-15TR	Anisakis simplex protein	63244	7.62	729.69	35	19	41	0.937355	-0.0933329	-0.619936	0.5353	1007	0.96269
ANAH2203-1PR	Anisakis hybrid protein	55333	5.78	1048.71	53	16	57.6	0.937419	-0.0932339	-0.619565	0.535544	1008	0.962173
ANAP167-4PR	Anisakis pegreffii protein	17028	5.59	114.96	10	3	30.1	0.93743	-0.0932172	-0.619503	0.535585	1009	0.961293
ANAH7092-1PR	Anisakis hybrid protein	19402	7.7	72.09	3	2	16.5	1.17878	0.2373	0.617776	0.536723	1010	0.962382
ANAS608-7TR	Anisakis simplex protein	46730	5.35	839.96	61	24	65.7	0.937794	-0.092657	-0.617406	0.536967	1011	0.961867
ANAS5556-3TR	Anisakis simplex protein	10202	4.3	331.88	17	4	28.6	0.938595	-0.0914259	-0.612797	0.540011	1012	0.966363
ANAH4040-1PR	Anisakis hybrid protein	20556	5.15	430.39	20	9	65.5	1.17763	0.235886	0.612484	0.540218	1013	0.965779
ANAH7086-6PR	Anisakis hybrid protein	19213	9.76	1025.53	71	20	83.2	0.939092	-0.0906608	-0.609933	0.541906	1014	0.967842
ANAS66-1TR	Anisakis simplex protein	19136	10.7	410.36	25	8	36.6	0.939092	-0.0906608	-0.609933	0.541906	1015	0.966889
ANAP438-10PR	Anisakis pegreffii protein	154120	6.15	159.38	10	4	10.5	1.17693	0.235031	0.609283	0.542337	1016	0.966704
ANAS24-1TR	Anisakis simplex protein	36681	6.21	1113	61	25	82.1	0.939338	-0.0902836	-0.608521	0.542842	1017	0.966654
ANAH7769-3PR	Anisakis hybrid protein	18624	8.96	360.14	19	7	51.7	1.17673	0.234784	0.608358	0.54295	1018	0.965897
ANAP6402-2PR	Anisakis pegreffii protein	23293	8.3	1163.46	131	24	71.9	0.93946	-0.0900963	-0.60782	0.543307	1019	0.965583
ANAP7067-1PR	Anisakis pegreffii protein	41594	8.44	168.36	8	4	25.4	1.17647	0.234465	0.607164	0.543742	1020	0.965409
ANAS5161-12TR	Anisakis simplex protein	33605	5.51	2554	255	60	83.8	0.939778	-0.0896074	-0.605989	0.544522	1021	0.965846
ANAP996-1PR	Anisakis pegreffii protein	28260	6.56	1259.03	107	28	72.6	1.17615	0.234072	0.605692	0.544719	1022	0.965251
ANAS3244-1TR	Anisakis simplex protein^AANAP4135-4PR Anisakis pegreffii protein	9361	5.13	110.66	9	2	16.5	1.17613	0.234047	0.605601	0.54478	1023	0.964415
ANAP1065-4PR	Anisakis pegreffii protein	11979	6.05	223.75	10	5	78.4	0.939869	-0.0894689	-0.605471	0.544866	1024	0.963625
ANAP11-21PR	Anisakis pegreffii protein	81277	6.48	3047.51	267	66	75.1	0.939977	-0.0893029	-0.60485	0.545279	1025	0.963415
ANAS3405-1TR	Anisakis simplex protein^AANAS3405-4TR Anisakis simplex protein^AANAS3405-6TR Anisakis simplex protein^AANAS3405-8TR Anisakis simplex protein^AANAS3405-2TR Anisakis simplex protein^AANAS3405-7TR Anisakis simplex protein^AANAS3405-9TR Anisakis simple	34199	9.86	620.85	38	15	65.5	0.940086	-0.0891359	-0.604225	0.545694	1026	0.963209
ANAH926-2PR	Anisakis hybrid protein	14525	9.2	154.65	9	5	56.4	0.940397	-0.0886589	-0.602439	0.546882	1027	0.964365
ANAP1433-34PR	Anisakis pegreffii protein	31815	7.88	428.84	23	8	33.6	1.17511	0.232796	0.600918	0.547895	1028	0.965212
ANAS8494-1TR	Anisakis simplex protein	52085	5.73	155.39	10	5	22.9	1.17492	0.232561	0.600035	0.548483	1029	0.965308
ANAH2828-4PR	Anisakis hybrid protein	21084	8.87	51.67	2	2	38.7	0.941013	-0.0877138	-0.598901	0.549239	1030	0.965701
ANAP18133-2PR	Anisakis pegreffii protein	13355	10.33	46.77	2	2	32.7	0.941125	-0.0875413	-0.598255	0.54967	1031	0.965521
ANAP473-2PR	Anisakis pegreffii protein	25365	10.24	570.85	47	13	54.7	1.17451	0.232054	0.598137	0.549748	1032	0.964723
ANAS2518-3TR	Anisakis simplex protein	278194	5.83	677.72	32	19	18.2	1.17404	0.231481	0.595992	0.551181	1033	0.9663
ANAH2183-4PR	Anisakis hybrid protein	27787	7.11	1013.83	100	20	49.3	0.941575	-0.0868516	-0.595673	0.551394	1034	0.965739
ANAP3555-2PR	Anisakis pegreffii protein	79173	5.99	321.89	40	8	17.2	0.941626	-0.0867737	-0.595382	0.551588	1035	0.965146
ANAH5075-2PR	Anisakis hybrid protein	24717	6.16	100.36	7	3	22.4	0.942059	-0.0861112	-0.592902	0.553247	1036	0.967114
ANAH6-21PR	Anisakis hybrid protein^AANAH6-19PR Anisakis hybrid protein	34726	7.57	3099.96	709	51	83.6	0.942167	-0.0859453	-0.592281	0.553663	1037	0.966908
ANAP1655-2PR	Anisakis pegreffii protein	181523	7.27	7958.34	653	164	75	1.1725	0.229593	0.588927	0.55591	1038	0.969897
ANAH966-8PR	Anisakis hybrid protein	30361	4.85	916.44	76	22	89.2	1.17226	0.229291	0.587794	0.556671	1039	0.97029
ANAP3004-5PR	Anisakis pegreffii protein	143092	5.13	9170.45	751	183	83.2	0.943008	-0.0846577	-0.58746	0.556894	1040	0.969746
ANAP19939-1PR	Anisakis pegreffii protein	28405	5.3	183.36	7	3	28.9	0.94304	-0.0846084	-0.587276	0.557018	1041	0.96903
ANAH1636-1PR	Anisakis hybrid protein	46803	8.76	827.89	56	20	72.3	0.943239	-0.0843052	-0.586141	0.557781	1042	0.969425
ANAH2374-103PR	Anisakis hybrid protein	13506	6.95	71.25	8	2	28.4	1.17159	0.228473	0.584732	0.558728	1043	0.970141
ANAP552-13PR	Anisakis pegreffii protein	29555	9.02	336.82	25	10	55	0.943569	-0.0837994	-0.584247	0.559054	1044	0.969776
ANAS26174-4TR	Anisakis simplex protein	9046	5.67	174.52	15	4	45.5	0.943576	-0.0837896	-0.584211	0.559079	1045	0.968891
ANAH3408-2PR	Anisakis hybrid protein^AANAH3408-3PR Anisakis hybrid protein	10626	8.01	117.78	8	4	46.5	1.1712	0.227988	0.582918	0.559948	1046	0.969471
ANAS3981-3TR	Anisakis simplex protein	35599	9.55	272.2	12	7	51.7	0.943832	-0.0833974	-0.582743	0.560066	1047	0.968749
ANAS3981-4TR	Anisakis simplex protein	27290	9.81	272.2	12	7	59.1	0.943832	-0.0833974	-0.582743	0.560066	1048	0.967825
ANAH843-4PR	Anisakis hybrid protein	29879	9.3	208.63	8	5	41.7	0.943832	-0.0833974	-0.582743	0.560066	1049	0.966902
ANAH1782-4PR	Anisakis hybrid protein	15284	4.77	153.17	13	4	35.6	0.944163	-0.0828923	-0.580852	0.56134	1050	0.968178
ANAH11059-5PR	Anisakis hybrid protein	48655	9.08	121.8	5	3	20.4	1.17074	0.227425	0.58081	0.561368	1051	0.967305
ANAH144-4PR	Anisakis hybrid protein	11050	8.2	274.18	20	7	58.9	0.944199	-0.0828371	-0.580645	0.56148	1052	0.966578
ANAP1655-8PR	Anisakis pegreffii protein	160730	8.13	6817.51	566	142	75.6	1.17064	0.227302	0.580351	0.561678	1053	0.966001
ANAS1226-3TR	Anisakis simplex protein^AANAS1226-1TR Anisakis simplex protein^AANAS1226-2TR Anisakis simplex protein	49760	7	608.56	47	14	42.1	0.944339	-0.0826231	-0.579844	0.56202	1054	0.965671
ANAP1527-2PR	Anisakis pegreffii protein^AANAP1527-1PR Anisakis pegreffii protein	16005	10.02	185.67	8	4	17.9	1.17048	0.227098	0.579585	0.562194	1055	0.965056
ANAH4331-1PR	Anisakis hybrid protein^AANAH4331-3PR Anisakis hybrid protein	19033	4.93	133.96	6	4	28.8	0.944393	-0.0825409	-0.579536	0.562227	1056	0.964199
ANAH974-1PR	Anisakis hybrid protein	33515	7.75	659.9	39	15	53.5	0.944457	-0.0824426	-0.579169	0.562475	1057	0.963712
ANAS963-6TR	Anisakis simplex protein	26406	8.83	208.87	11	4	31	0.944648	-0.0821515	-0.578079	0.563211	1058	0.96406
ANAH11144-1PR	Anisakis hybrid protein	14731	9.74	380.92	28	7	68.5	0.944658	-0.0821367	-0.578023	0.563248	1059	0.963213
ANAP229-75PR	Anisakis pegreffii protein	71853	5.44	652.63	38	15	48.9	1.16961	0.226033	0.575598	0.564887	1060	0.965104
ANAS4939-1TR	Anisakis simplex protein	12459	5.13	102.91	3	2	35.3	1.16891	0.225159	0.572327	0.5671	1061	0.967972
ANAH762-1PR	Anisakis hybrid protein^AANAH762-2PR Anisakis hybrid protein^AANAH762-3PR Anisakis hybrid protein	14359	4.52	214.15	22	5	73.6	0.945685	-0.080569	-0.572155	0.567217	1062	0.96726
ANAP2141-4PR	Anisakis pegreffii protein	40457	6.13	1185.52	86	28	73.5	0.945855	-0.0803092	-0.571182	0.567876	1063	0.967473
ANAS12549-13TR	Anisakis simplex protein	13739	9.91	694.6	79	15	59.3	1.16846	0.224609	0.570267	0.568497	1064	0.96762
ANAH327-1PR	Anisakis hybrid protein	20598	7.85	659.68	55	12	90.1	1.16833	0.224454	0.569688	0.56889	1065	0.967379
ANAH1145-1PR	Anisakis hybrid protein	29930	8.94	110.53	8	4	27.8	1.16812	0.224188	0.568691	0.569566	1066	0.96762
ANAP2121-2PR	Anisakis pegreffii protein	20460	6.6	1162.22	80	25	82.5	0.947363	-0.0780103	-0.562576	0.573723	1067	0.973771
ANAS26218-1TR	Anisakis simplex protein	16296	9.24	194.96	13	4	76.5	0.947384	-0.0779782	-0.562456	0.573805	1068	0.972998
ANAH3931-12PR	Anisakis hybrid protein^AANAH3931-2PR Anisakis hybrid protein^AANAH3931-6PR Anisakis hybrid protein	32131	5.67	454.35	24	10	38	0.947642	-0.0775859	-0.560987	0.574806	1069	0.973783
ANAS2794-2TR	Anisakis simplex protein	65978	6.18	1475.2	90	30	68.3	0.947902	-0.0771907	-0.559508	0.575815	1070	0.97458
ANAP8693-1PR	Anisakis pegreffii protein^AANAH504-2PR Anisakis hybrid protein	17580	8.01	59.36	11	2	24.6	0.947957	-0.0771058	-0.55919	0.576032	1071	0.974037
ANAH328-1PR	Anisakis hybrid protein^AANAH328-2PR Anisakis hybrid protein	18656	8.76	78.14	4	2	19.2	1.16585	0.221381	0.558184	0.576719	1072	0.974289
ANAH11663-1PR	Anisakis hybrid protein	35865	7.77	398.38	30	10	44.1	1.16568	0.221168	0.557387	0.577263	1073	0.974299
ANAP200-5PR	Anisakis pegreffii protein	31411	5.4	592.46	53	14	71.3	0.948505	-0.0762722	-0.55607	0.578163	1074	0.97491
ANAH1533-5PR	Anisakis hybrid protein	59785	6.3	67.31	2	2	6.7	0.94893	-0.075627	-0.553654	0.579815	1075	0.976787
ANAH1343-6PR	Anisakis hybrid protein	26659	8.44	457.47	40	10	43.5	0.94901	-0.0755044	-0.553196	0.58013	1076	0.976408
ANAS8-607TR	Anisakis simplex protein	213651	6.15	9158.32	741	191	75.9	1.16466	0.219905	0.552659	0.580497	1077	0.976118
ANAP2847-8PR	Anisakis pegreffii protein	44042	5.83	370.9	45	8	32.3	0.949603	-0.0746043	-0.549826	0.582439	1078	0.978475
ANAH13048-1PR	Anisakis hybrid protein	14438	5.76	274.03	17	7	57.1	1.1636	0.218591	0.547739	0.583871	1079	0.979972
ANAH17107-2PR	Anisakis hybrid protein	14481	10.76	86.29	6	3	58.8	1.16348	0.218443	0.547188	0.58425	1080	0.9797
ANAH3274-2PR	Anisakis hybrid protein	10718	11.62	86.29	6	3	46.3	1.16348	0.218443	0.547188	0.58425	1081	0.978794
ANAH40-13PR	Anisakis hybrid protein^AANAH40-14PR Anisakis hybrid protein^AANAH40-15PR Anisakis hybrid protein^AANAH40-16PR Anisakis hybrid protein	34721	9.3	1296.3	129	24	62.1	0.950254	-0.0736155	-0.546125	0.58498	1082	0.979112
ANAH4099-2PR	Anisakis hybrid protein^AANAH4099-1PR Anisakis hybrid protein	75253	5.78	176.38	11	6	15.1	1.16309	0.217959	0.545375	0.585496	1083	0.97907
ANAH82-12PR	Anisakis hybrid protein	11317	9.8	515.86	58	10	65.6	0.950543	-0.0731757	-0.544478	0.586113	1084	0.979197
ANAS3549-1TR	Anisakis simplex protein	299264	5.93	509.94	28	17	15.2	1.16198	0.216587	0.54024	0.589032	1085	0.983167
ANAS2315-3TR	Anisakis simplex protein	37740	9.22	711.93	35	15	42.5	1.16182	0.216384	0.539479	0.589556	1086	0.983136
ANAH4813-2PR	Anisakis hybrid protein	23621	9.71	623.53	30	13	60	1.16182	0.216384	0.539479	0.589556	1087	0.982232
ANAS3599-3TR	Anisakis simplex protein^AANAS3599-2TR Anisakis simplex protein^AANAS3599-4TR Anisakis simplex protein	15215	6.08	402.66	34	9	87.5	0.951924	-0.0710822	-0.536641	0.591516	1088	0.984591
ANAP766-3PR	Anisakis pegreffii protein	19939	5.14	1264.23	350	24	65.1	0.952039	-0.0709069	-0.535985	0.591969	1089	0.984441
ANAS1834-2TR	Anisakis simplex protein	12485	5.54	425.04	36	9	64.4	0.952068	-0.0708638	-0.535824	0.59208	1090	0.983723
ANAS1925-7TR	Anisakis simplex protein	38284	5.63	149.93	8	5	36.6	0.952167	-0.0707131	-0.53526	0.59247	1091	0.983468
ANAS3623-1TR	Anisakis simplex protein	19525	6.89	308.13	15	7	45.7	1.16086	0.215197	0.535035	0.592626	1092	0.982825
ANAS7304-1TR	Anisakis simplex protein^AANAP5053-1PR Anisakis pegreffii protein^AANAH7013-1PR Anisakis hybrid protein	49957	6.99	126.08	6	4	23	0.952559	-0.0701203	-0.53304	0.594006	1093	0.984212
ANAS759-22TR	Anisakis simplex protein	31540	5.22	1566.71	102	23	50.8	1.15972	0.213776	0.529714	0.59631	1094	0.987127
ANAS8902-7TR	Anisakis simplex protein	19500	6.97	45.48	4	2	19.1	1.15969	0.213738	0.529574	0.596408	1095	0.986387
ANAS2276-22TR	Anisakis simplex protein	68389	5.27	509.8	30	13	33.7	0.953279	-0.069029	-0.528955	0.596837	1096	0.986196
ANAH3064-1PR	Anisakis hybrid protein	54289	9.28	493.5	30	15	49.9	0.953487	-0.0687142	-0.527776	0.597655	1097	0.986648
ANAS6177-2TR	Anisakis simplex protein	17669	6.92	211.55	13	4	72.3	0.953514	-0.068674	-0.527626	0.597759	1098	0.985921
ANAS6177-5TR	Anisakis simplex protein^AANAS6177-6TR Anisakis simplex protein	16991	6.56	211.55	13	4	66.7	0.953514	-0.068674	-0.527626	0.597759	1099	0.985024
ANAS910-11TR	Anisakis simplex protein^AANAS910-13TR Anisakis simplex protein	19519	6.43	1140.63	92	21	78.2	0.953976	-0.0679752	-0.52501	0.599576	1100	0.98712
ANAS5391-7TR	Anisakis simplex protein	56072	6.44	104.09	4	3	12	0.954031	-0.0678922	-0.5247	0.599792	1101	0.986579
ANAP1969-1PR	Anisakis pegreffii protein	24052	10.16	386.15	24	9	61.7	1.15843	0.212169	0.523701	0.600487	1102	0.986825
ANAP3172-2PR	Anisakis pegreffii protein	31272	7.56	593.91	26	13	61.8	0.954283	-0.0675103	-0.52327	0.600787	1103	0.986423
ANAH20459-1PR	Anisakis hybrid protein	10121	5.76	80.24	4	2	44.4	0.95438	-0.0673636	-0.522721	0.601169	1104	0.986156
ANAS4006-1TR	Anisakis simplex protein^AANAP1570-1PR Anisakis pegreffii protein^AANAH1292-2PR Anisakis hybrid protein	21004	5.26	50.88	3	2	26.5	0.954473	-0.0672244	-0.5222	0.601531	1105	0.985858
ANAP1407-2PR	Anisakis pegreffii protein^AANAH178-2PR Anisakis hybrid protein	17155	10.48	344.35	35	7	75.7	1.15803	0.211675	0.521852	0.601773	1106	0.985363
ANAS559-6TR	Anisakis simplex protein^AANAS559-5TR Anisakis simplex protein	58099	6.22	1549.82	120	38	73.7	0.955022	-0.0663937	-0.51909	0.603698	1107	0.987622
ANAH1804-1PR	Anisakis hybrid protein	53086	8.36	546.08	32	13	39	0.955127	-0.0662354	-0.518497	0.604111	1108	0.987406
ANAS677-1TR	Anisakis simplex protein^AANAH713-4PR Anisakis hybrid protein	31661	6.11	1423.55	81	31	95.8	1.15687	0.210226	0.516425	0.605558	1109	0.988877
ANAS651-38TR	Anisakis simplex protein	31348	8.3	466	69	7	31.3	0.955615	-0.0654983	-0.515738	0.606037	1110	0.988769
ANAH9319-1PR	Anisakis hybrid protein	13889	9.73	61.01	2	2	15.6	1.15651	0.209773	0.514729	0.606742	1111	0.989028
ANAS1316-2TR	Anisakis simplex protein^AANAS1316-1TR Anisakis simplex protein	26055	5.48	611.9	68	15	83	0.956075	-0.0648042	-0.513139	0.607854	1112	0.989949
ANAS1359-6TR	Anisakis simplex protein	51386	5.1	1787.2	107	40	71.5	0.956251	-0.0645391	-0.512147	0.608548	1113	0.990189
ANAH4906-2PR	Anisakis hybrid protein	19370	5.47	907.95	56	17	88.4	1.1557	0.208765	0.510957	0.609381	1114	0.990654
ANAS158-16TR	Anisakis simplex protein^AANAS158-13TR Anisakis simplex protein^AANAS158-14TR Anisakis simplex protein^AANAS158-15TR Anisakis simplex protein^AANAS158-21TR Anisakis simplex protein	20123	9.02	1498.71	109	27	75.6	0.956497	-0.0641674	-0.510756	0.609522	1115	0.989995
ANAS2289-3TR	Anisakis simplex protein	24570	9.49	403.78	27	9	69.8	0.95663	-0.0639674	-0.510007	0.610046	1116	0.989959
ANAS864-2TR	Anisakis simplex protein	25927	9.6	493.5	41	13	68.6	0.956689	-0.0638786	-0.509675	0.610279	1117	0.98945
ANAP296-3PR	Anisakis pegreffii protein	13930	8.96	264.17	21	5	64	0.956815	-0.0636884	-0.508963	0.610778	1118	0.989373
ANAS3874-4TR	Anisakis simplex protein	301918	5.09	5794.66	355	135	68.3	0.956848	-0.0636381	-0.508774	0.61091	1119	0.988703
ANAP799-5PR	Anisakis pegreffii protein	252566	5.5	5056.03	320	117	68.4	0.956848	-0.0636381	-0.508774	0.61091	1120	0.98782
ANAP4565-1PR	Anisakis pegreffii protein^AANAP4565-2PR Anisakis pegreffii protein^AANAP4565-3PR Anisakis pegreffii protein	38650	5.27	1693.94	141	34	88.9	0.956987	-0.0634282	-0.507989	0.611461	1121	0.987829
ANAS1524-2TR	Anisakis simplex protein	43856	6.6	476.1	38	14	55.8	1.15469	0.207501	0.506224	0.6127	1122	0.988947
ANAH138-12PR	Anisakis hybrid protein	64570	6.04	3359.34	334	74	88.8	1.15462	0.207413	0.505895	0.612931	1123	0.988439
ANAP75-18PR	Anisakis pegreffii protein	67927	6.08	4767.5	461	105	85.2	1.15424	0.206949	0.504161	0.614149	1124	0.989522
ANAP4237-1PR	Anisakis pegreffii protein	70203	5.76	485.19	30	12	32.9	0.957797	-0.0622083	-0.503422	0.614668	1125	0.989478
ANAH1001-1PR	Anisakis hybrid protein^AANAH1001-2PR Anisakis hybrid protein	16446	8.97	104.85	10	3	28	1.15375	0.206328	0.501834	0.615784	1126	0.990395
ANAP1232-1PR	Anisakis pegreffii protein	297117	5.73	457.26	25	16	15.6	1.15368	0.20624	0.501506	0.616015	1127	0.989888
ANAP1092-3PR	Anisakis pegreffii protein	14607	11.46	286.3	26	6	38.8	1.15337	0.205858	0.500077	0.617021	1128	0.990625
ANAH926-5PR	Anisakis hybrid protein^AANAH926-4PR Anisakis hybrid protein^AANAH926-6PR Anisakis hybrid protein	17374	6.49	95.97	2	2	25.7	1.15324	0.205687	0.499435	0.617473	1129	0.990472
ANAP5627-3PR	Anisakis pegreffii protein	70462	5.22	390.36	23	11	26.4	0.958653	-0.0609195	-0.498597	0.618063	1130	0.990542
ANAH15791-4PR	Anisakis hybrid protein	33694	9.08	160.59	13	4	48.8	0.958658	-0.0609123	-0.498571	0.618082	1131	0.989696
ANAH169-1PR	Anisakis hybrid protein	27650	5.46	91.83	8	2	23.5	0.959564	-0.0595489	-0.493466	0.621683	1132	0.994583
ANAS579-2TR	Anisakis simplex protein^AANAP5121-1PR Anisakis pegreffii protein^AANAH6182-3PR Anisakis hybrid protein	55876	5.23	434.83	18	11	48.1	0.959593	-0.0595062	-0.493307	0.621796	1133	0.993886
ANAP465-33PR	Anisakis pegreffii protein	72255	5.47	964.12	79	23	50	1.1519	0.204016	0.493178	0.621887	1134	0.993154
ANAP496-2PR	Anisakis pegreffii protein	34288	4.7	1688.34	161	22	56.3	0.959792	-0.0592063	-0.492184	0.622589	1135	0.9934
ANAS3269-1TR	Anisakis simplex protein	165343	5.55	49.25	3	2	9	0.959991	-0.058907	-0.491064	0.623381	1136	0.993789
ANAH1368-3PR	Anisakis hybrid protein	12366	4.64	284.33	23	6	45.1	0.960074	-0.0587832	-0.4906	0.623709	1137	0.993437
ANAH697-3PR	Anisakis hybrid protein	83487	8.46	1408.89	87	28	55.4	0.960352	-0.0583645	-0.489033	0.624818	1138	0.994329
ANAS15-4TR	Anisakis simplex protein^AANAS15-3TR Anisakis simplex protein^AANAS15-6TR Anisakis simplex protein^AANAS15-2TR Anisakis simplex protein^AANAS15-5TR Anisakis simplex protein^AANAS15-8TR Anisakis simplex protein	15916	6.04	72.75	22	2	33.9	0.960418	-0.0582664	-0.488666	0.625078	1139	0.993869
ANAP1859-2PR	Anisakis pegreffii protein	71079	5.09	244.49	19	6	30.3	0.960828	-0.0576493	-0.486356	0.626715	1140	0.995597
ANAH893-2PR	Anisakis hybrid protein	46664	5.2	42.97	2	2	11	0.960862	-0.0575982	-0.486164	0.626851	1141	0.99494
ANAH7916-1PR	Anisakis hybrid protein	101003	4.78	2032.53	121	47	73.9	0.960982	-0.0574193	-0.485495	0.627325	1142	0.994822
ANAS1359-37TR	Anisakis simplex protein	45570	4.98	1113.56	73	25	76.5	0.961223	-0.0570566	-0.484137	0.628289	1143	0.995478
ANAH944-2PR	Anisakis hybrid protein	29483	6.78	89.19	8	3	16.9	1.14991	0.201515	0.483817	0.628515	1144	0.994966
ANAS1827-2TR	Anisakis simplex protein	15191	6.47	228.24	27	5	77.4	0.961322	-0.0569086	-0.483583	0.628682	1145	0.994361
ANAH436-12PR	Anisakis hybrid protein	10898	9.75	151.89	20	4	32.9	0.961592	-0.0565038	-0.482067	0.629758	1146	0.995194
ANAP2685-4PR	Anisakis pegreffii protein	14758	7.01	169.25	10	3	44.3	1.14938	0.20085	0.481327	0.630284	1147	0.995156
ANAS2041-16TR	Anisakis simplex protein	19075	10.12	225.98	11	6	35	1.14917	0.200588	0.480346	0.630981	1148	0.99539
ANAS608-10TR	Anisakis simplex protein	109222	4.99	2069.13	150	52	59.1	0.961986	-0.0559125	-0.479854	0.631331	1149	0.995075
ANAS12070-16TR	Anisakis simplex protein	33475	8.95	163.76	9	4	40.1	1.14898	0.200355	0.479473	0.631602	1150	0.994636
ANAP1108-1PR	Anisakis pegreffii protein	59744	6.52	72.6	3	2	9.9	0.962056	-0.0558071	-0.479459	0.631612	1151	0.993787
ANAH9364-1PR	Anisakis hybrid protein	43271	5.56	273.52	14	9	36.2	1.14894	0.200308	0.479297	0.631727	1152	0.993106
ANAH1448-2PR	Anisakis hybrid protein	29795	4.97	282.3	16	8	39.2	1.14894	0.200303	0.47928	0.631739	1153	0.992264
ANAH1302-5PR	Anisakis hybrid protein	19461	5.44	136.54	7	3	46.1	0.962131	-0.0556945	-0.479038	0.631912	1154	0.991674
ANAP845-13PR	Anisakis pegreffii protein	37932	6.41	136.54	7	3	22.1	0.962131	-0.0556945	-0.479038	0.631912	1155	0.990816
ANAH256-2PR	Anisakis hybrid protein	54392	6.44	367.99	24	10	39.4	1.14881	0.200139	0.478664	0.632178	1156	0.990375
ANAH2143-2PR	Anisakis hybrid protein	39501	8.52	134.05	10	4	14.1	1.14877	0.200088	0.478475	0.632312	1157	0.98973
ANAS431-4TR	Anisakis simplex protein^AANAH3404-1PR Anisakis hybrid protein	27128	10.71	138.21	9	5	47.3	1.14868	0.19998	0.478069	0.632601	1158	0.989326
ANAH1459-5PR	Anisakis hybrid protein	21504	7.12	1879.71	178	37	75.1	1.14848	0.199722	0.477105	0.633288	1159	0.989546
ANAP3351-1PR	Anisakis pegreffii protein^AANAH5521-3PR Anisakis hybrid protein	200398	5.2	1712.16	95	46	45.2	1.14782	0.198894	0.474004	0.635497	1160	0.992142
ANAP745-20PR	Anisakis pegreffii protein	44056	8.73	409.03	25	8	27.4	0.963041	-0.0543307	-0.473932	0.635548	1161	0.991367
ANAS7116-8TR	Anisakis simplex protein	12622	8.98	251.18	9	4	41.8	1.14766	0.198697	0.473269	0.636021	1162	0.991252
ANAS641-1TR	Anisakis simplex protein	12455	5.33	95.43	7	3	41.3	0.963181	-0.0541213	-0.473149	0.636107	1163	0.990533
ANAH4853-9PR	Anisakis hybrid protein	35934	9.14	186.74	26	6	18.1	0.963236	-0.0540395	-0.472842	0.636326	1164	0.990022
ANAH321-5PR	Anisakis hybrid protein	12195	5.74	101.28	5	3	70.1	1.14752	0.19852	0.472604	0.636496	1165	0.989437
ANAH1171-4PR	Anisakis hybrid protein	35911	5.98	1656.48	347	33	57.2	0.963291	-0.0539557	-0.472529	0.636549	1166	0.988672
ANAS304-2TR	Anisakis simplex protein^AANAS304-1TR Anisakis simplex protein	26224	5.91	1677.11	229	24	61.6	0.963662	-0.0534013	-0.470453	0.638031	1167	0.990124
ANAH1410-3PR	Anisakis hybrid protein	63656	9.36	126.13	5	4	13.7	1.14693	0.197775	0.469818	0.638485	1168	0.98998
ANAH400-9PR	Anisakis hybrid protein	23549	4.63	211.94	12	5	32.3	1.1468	0.197617	0.469223	0.63891	1169	0.989791
ANAH2636-1PR	Anisakis hybrid protein	11271	8.5	230.49	16	7	88.5	0.964585	-0.0520195	-0.465281	0.641731	1170	0.993311
ANAH399-1PR	Anisakis hybrid protein	26897	6.21	69.22	4	2	30	0.964643	-0.0519328	-0.464956	0.641963	1171	0.992822
ANAP11445-1PR	Anisakis pegreffii protein^AANAH7641-1PR Anisakis hybrid protein	36442	9.14	422.22	30	10	47.1	1.14573	0.196264	0.464159	0.642534	1172	0.992858
ANAS8658-3TR	Anisakis simplex protein^AANAS8658-4TR Anisakis simplex protein	11514	10.34	93.52	2	2	25.8	1.14549	0.195963	0.463034	0.64334	1173	0.993256
ANAP337-5PR	Anisakis pegreffii protein	46995	5.15	1810.89	103	38	78.8	0.965033	-0.0513495	-0.462772	0.643528	1174	0.992699
ANAH1117-1PR	Anisakis hybrid protein^AANAH1117-2PR Anisakis hybrid protein	12701	9.39	447.66	31	9	40.2	1.1453	0.19572	0.462123	0.643993	1175	0.992572
ANAH926-7PR	Anisakis hybrid protein	14571	9.68	140.87	6	4	53.6	1.1452	0.195603	0.461686	0.644307	1176	0.99221
ANAH4652-1PR	Anisakis hybrid protein	45707	8.13	144.78	10	4	22.3	1.14507	0.195435	0.461056	0.644759	1177	0.992063
ANAS4505-1TR	Anisakis simplex protein	21364	5.9	103.05	9	3	24.3	1.14474	0.195024	0.45952	0.645861	1178	0.992915
ANAH1418-21PR	Anisakis hybrid protein	15872	4.93	1292.15	124	26	95.3	0.966593	-0.0490195	-0.45405	0.649793	1179	0.998112
ANAP220-28PR	Anisakis pegreffii protein	28508	8.31	898.4	46	18	59.4	1.14354	0.19351	0.453852	0.649935	1180	0.997485
ANAH138-7PR	Anisakis hybrid protein	39059	6.18	2203.02	219	48	85.5	1.14351	0.193465	0.453682	0.650058	1181	0.996828
ANAP4055-1PR	Anisakis pegreffii protein	25249	4.77	1023.76	54	17	62.8	0.966816	-0.0486871	-0.452806	0.650688	1182	0.996952
ANAS13273-1TR	Anisakis simplex protein^AANAS13273-2TR Anisakis simplex protein^AANAS13273-5TR Anisakis simplex protein	172577	5.54	145.6	11	4	6.9	0.966929	-0.0485182	-0.452174	0.651144	1183	0.996806
ANAH23051-1PR	Anisakis hybrid protein	12721	9.44	81.25	3	3	40.9	0.967124	-0.0482276	-0.451086	0.651928	1184	0.997163
ANAP1770-1PR	Anisakis pegreffii protein	10602	9.56	55.67	5	2	42.9	1.14295	0.192763	0.451052	0.651952	1185	0.996359
ANAS4209-2TR	Anisakis simplex protein	71433	8.96	266.48	9	7	21.4	1.1428	0.19257	0.450331	0.652471	1186	0.996312
ANAP551-1PR	Anisakis pegreffii protein^AANAP551-2PR Anisakis pegreffii protein	16549	5.86	246.73	12	7	48	1.14254	0.19225	0.449135	0.653334	1187	0.996789
ANAH745-7PR	Anisakis hybrid protein	23521	5.19	583.89	36	12	50.2	0.967628	-0.0474749	-0.448268	0.65396	1188	0.996903
ANAS4149-1TR	Anisakis simplex protein	53818	5.69	1976.93	177	48	81.1	0.967722	-0.0473354	-0.447746	0.654337	1189	0.996639
ANAP26-15PR	Anisakis pegreffii protein	73648	5.9	388.88	23	10	24.3	1.14218	0.191793	0.447424	0.654569	1190	0.996155
ANAH122-11PR	Anisakis hybrid protein	17008	8.68	978.96	92	20	72.7	0.968095	-0.0467796	-0.445665	0.655839	1191	0.99725
ANAS715-5TR	Anisakis simplex protein	39874	5.21	97.1	7	3	25	0.96824	-0.0465633	-0.444856	0.656424	1192	0.997302
ANAS797-2TR	Anisakis simplex protein^AANAS797-12TR Anisakis simplex protein	23185	8.11	767.82	50	13	60.8	0.968411	-0.0463088	-0.443903	0.657113	1193	0.997512
ANAS1848-7TR	Anisakis simplex protein	68229	7.89	356.52	19	10	28	1.14092	0.190197	0.44145	0.658887	1194	0.999368
ANAS158-1TR	Anisakis simplex protein^AANAS158-5TR Anisakis simplex protein	18323	5.87	906.85	66	12	58.8	0.969007	-0.0454208	-0.440579	0.659518	1195	0.999487
ANAS2214-9TR	Anisakis simplex protein	24947	6.5	2075.03	194	42	83.4	1.14065	0.189862	0.440193	0.659797	1196	0.999074
ANAH9843-1PR	Anisakis hybrid protein^AANAH9843-2PR Anisakis hybrid protein	11368	9.8	79.43	4	2	48.4	0.969348	-0.0449129	-0.438677	0.660895	1197	0.999901
ANAP170-1PR	Anisakis pegreffii protein	22056	5.07	978.25	56	20	66.1	1.14029	0.189407	0.43849	0.661031	1198	0.999272
ANAS797-7TR	Anisakis simplex protein	14618	10.44	345.6	26	6	66.1	0.969452	-0.0447586	-0.4381	0.661314	1199	0.998865
ANAH5245-2PR	Anisakis hybrid protein	45361	6.43	633.39	48	18	52.6	1.14014	0.189217	0.43778	0.661545	1200	0.998382
ANAP733-3PR	Anisakis pegreffii protein^AANAP733-9PR Anisakis pegreffii protein	19297	8.43	188.95	11	5	42.9	0.969544	-0.0446225	-0.43759	0.661684	1201	0.997759
ANAH1411-6PR	Anisakis hybrid protein	38709	8.11	817.31	56	19	69.3	0.969582	-0.0445649	-0.437374	0.66184	1202	0.997165
ANAS2328-3TR	Anisakis simplex protein	25100	10.27	360.85	30	8	36.9	0.96969	-0.0444048	-0.436775	0.662274	1203	0.99699
ANAH2926-1PR	Anisakis hybrid protein	23284	6.51	612.34	46	12	51.7	0.969809	-0.0442268	-0.436109	0.662758	1204	0.996889
ANAP4575-1PR	Anisakis pegreffii protein^AANAH187-2PR Anisakis hybrid protein	89029	8.4	328.48	20	10	22.7	0.969891	-0.0441053	-0.435654	0.663088	1205	0.996557
ANAS1013-1TR	Anisakis simplex protein	59434	8.59	2902.51	229	59	76.4	0.97003	-0.0438981	-0.434879	0.663651	1206	0.996576
ANAP2174-2PR	Anisakis pegreffii protein^AANAP2174-3PR Anisakis pegreffii protein^AANAP2174-1PR Anisakis pegreffii protein	21165	6.75	78.34	5	3	23.4	0.970206	-0.0436367	-0.4339	0.664361	1207	0.996817
ANAS2603-3TR	Anisakis simplex protein	40389	7.72	752.02	47	18	78.6	0.970307	-0.0434871	-0.43334	0.664768	1208	0.996601
ANAP330-1PR	Anisakis pegreffii protein	14318	8.26	53.23	4	2	21	1.13905	0.187827	0.432577	0.665322	1209	0.996608
ANAH1450-1PR	Anisakis hybrid protein	14064	10.41	187.45	10	4	29.8	0.970452	-0.0432715	-0.432533	0.665354	1210	0.995832
ANAP6420-1PR	Anisakis pegreffii protein	40343	8.54	452.72	24	11	61.9	1.13895	0.187709	0.432136	0.665643	1211	0.995441
ANAP201-11PR	Anisakis pegreffii protein	11849	4.63	970.86	79	18	80.2	1.1388	0.18751	0.431389	0.666185	1212	0.99543
ANAH770-1PR	Anisakis hybrid protein	34686	6.4	307.15	23	9	48.7	1.13878	0.187494	0.43133	0.666229	1213	0.994675
ANAH5787-1PR	Anisakis hybrid protein	42011	6.82	228.03	13	5	27.1	0.97107	-0.0423522	-0.429091	0.667857	1214	0.996284
ANAH1596-10PR	Anisakis hybrid protein	32803	9.24	1043.47	82	16	40.6	1.1382	0.186752	0.428553	0.668248	1215	0.996048
ANAP9443-1PR	Anisakis pegreffii protein	48102	6.33	211.13	8	5	23.8	1.13765	0.186053	0.425935	0.670156	1216	0.998069
ANAP6135-1PR	Anisakis pegreffii protein	11446	5.2	148.5	14	3	53.8	1.13763	0.186032	0.425856	0.670213	1217	0.997334
ANAS1623-5TR	Anisakis simplex protein^AANAH5078-2PR Anisakis hybrid protein	17246	6.81	87.21	5	3	31.9	0.971684	-0.0414416	-0.425683	0.670339	1218	0.996703
ANAP113-6PR	Anisakis pegreffii protein^AANAP113-5PR Anisakis pegreffii protein^AANAP113-4PR Anisakis pegreffii protein^AANAP113-3PR Anisakis pegreffii protein	19600	10.42	137.7	10	4	35.4	0.971703	-0.0414128	-0.425575	0.670418	1219	0.996002
ANAS8-390TR	Anisakis simplex protein	29960	9.84	76.98	9	2	15.9	0.971779	-0.0412995	-0.42515	0.670727	1220	0.995645
ANAP130-1PR	Anisakis pegreffii protein	37560	4.65	406.66	23	10	43	0.971793	-0.0412789	-0.425074	0.670783	1221	0.994912
ANAH9594-10PR	Anisakis hybrid protein	33226	9.66	66.82	5	2	12.9	0.971849	-0.0411954	-0.424761	0.671011	1222	0.994436
ANAP337-1PR	Anisakis pegreffii protein	39609	5.42	1353.61	74	28	78.7	0.971978	-0.0410042	-0.424045	0.671533	1223	0.994396
ANAH7537-2PR	Anisakis hybrid protein	14958	5.65	454.63	35	8	77.3	0.972001	-0.04097	-0.423917	0.671626	1224	0.993721
ANAP363-5PR	Anisakis pegreffii protein	25091	9.44	39.49	2	2	12	0.972161	-0.0407326	-0.423028	0.672275	1225	0.993869
ANAH3378-5PR	Anisakis hybrid protein	66629	6.85	210.51	8	5	26.2	0.972311	-0.0405106	-0.422197	0.672881	1226	0.993954
ANAP1984-3PR	Anisakis pegreffii protein	52705	7.67	210.51	8	5	34.9	0.972311	-0.0405106	-0.422197	0.672881	1227	0.993144
ANAP1984-1PR	Anisakis pegreffii protein	38153	6.69	93.42	4	3	36	0.972311	-0.0405106	-0.422197	0.672881	1228	0.992335
ANAS1321-2TR	Anisakis simplex protein	52076	6.4	93.42	4	3	24.5	0.972311	-0.0405106	-0.422197	0.672881	1229	0.991528
ANAP1000-2PR	Anisakis pegreffii protein^AANAP1000-1PR Anisakis pegreffii protein	32382	10.8	662.48	37	17	43.1	1.1364	0.184472	0.420015	0.674474	1230	0.993067
ANAP4660-3PR	Anisakis pegreffii protein^AANAP4660-2PR Anisakis pegreffii protein^AANAP4660-1PR Anisakis pegreffii protein	93113	9.31	955.85	65	24	52.1	1.13638	0.184444	0.419911	0.67455	1231	0.992373
ANAS9650-1TR	Anisakis simplex protein	198929	5.09	79.11	4	2	4.3	0.973068	-0.039387	-0.417991	0.675954	1232	0.99363
ANAH1280-1PR	Anisakis hybrid protein^AANAH1280-3PR Anisakis hybrid protein^AANAH1280-4PR Anisakis hybrid protein	39866	8.72	458.22	25	11	38.7	0.973231	-0.0391459	-0.417089	0.676614	1233	0.993793
ANAP1363-8PR	Anisakis pegreffii protein	24209	9.25	262.68	14	7	48.8	0.973231	-0.0391459	-0.417089	0.676614	1234	0.992988
ANAH10082-1PR	Anisakis hybrid protein	25404	7.07	404.35	22	10	62.5	0.973636	-0.0385461	-0.414843	0.678257	1235	0.994593
ANAS1506-1TR	Anisakis simplex protein	303670	6.05	768.86	37	24	22.8	1.13469	0.182301	0.411889	0.680421	1236	0.996959
ANAS9892-3TR	Anisakis simplex protein^AANAS9892-5TR Anisakis simplex protein^AANAS9892-4TR Anisakis simplex protein^AANAS9892-6TR Anisakis simplex protein	9616	9.64	187.48	10	4	50.6	1.13466	0.182257	0.411726	0.680541	1237	0.996329
ANAS5515-7TR	Anisakis simplex protein^AANAS5515-5TR Anisakis simplex protein^AANAS5515-6TR Anisakis simplex protein	32199	5.11	313.37	18	8	56	1.13414	0.181604	0.40928	0.682334	1238	0.998148
ANAH873-2PR	Anisakis hybrid protein	62674	6.24	4983.31	441	97	88	0.974775	-0.0368591	-0.408528	0.682886	1239	0.998149
ANAP682-3PR	Anisakis pegreffii protein^AANAP682-2PR Anisakis pegreffii protein^AANAP682-4PR Anisakis pegreffii protein^AANAP682-6PR Anisakis pegreffii protein^AANAP682-5PR Anisakis pegreffii protein^AANAP682-1PR Anisakis pegreffii protein	41159	8.35	437.73	21	9	42	0.974804	-0.0368162	-0.408368	0.683004	1240	0.997516
ANAP75-32PR	Anisakis pegreffii protein	14719	6.95	1413.45	134	29	78.9	1.13351	0.180798	0.406264	0.684549	1241	0.998967
ANAH1589-7PR	Anisakis hybrid protein	11814	9.66	93.43	6	3	50.5	1.13331	0.180545	0.405318	0.685244	1242	0.999176
ANAS1765-2TR	Anisakis simplex protein	57047	6.54	2128.85	169	52	71.9	0.975552	-0.03571	-0.404227	0.686046	1243	0.999541
ANAH1267-10PR	Anisakis hybrid protein^AANAH1267-11PR Anisakis hybrid protein	11646	5.38	246.29	13	5	72.9	0.975672	-0.0355319	-0.40356	0.686536	1244	0.999451
ANAS3175-4TR	Anisakis simplex protein	13576	9.3	371.02	17	8	75	1.13282	0.179918	0.40297	0.68697	1245	0.999279
ANAS9792-1TR	Anisakis simplex protein	22460	6.19	188.99	10	5	32.4	0.975905	-0.0351876	-0.402271	0.687485	1246	0.999225
ANAS850-17TR	Anisakis simplex protein	17579	9.15	738.15	57	17	80	0.975939	-0.0351365	-0.40208	0.687625	1247	0.998628
O76011	Keratin, type I cuticular Ha4 (Contact-Cont) OS=Homo sapiens GN=KRT34 PE=2 SV=2	53280	5.01	72.28	6	2	4.4	0.97605	-0.0349724	-0.401465	0.688078	1248	0.998484
ANAS2322-1TR	Anisakis simplex protein	13129	9.14	248.25	24	8	59.4	1.1325	0.179512	0.401448	0.68809	1249	0.997703
ANAP6324-1PR	Anisakis pegreffii protein	16786	9.77	53.6	2	2	34.6	0.976097	-0.0349032	-0.401206	0.688268	1250	0.997163
ANAS2969-2TR	Anisakis simplex protein	29608	4.94	1084.15	101	19	59.4	0.976101	-0.034897	-0.401183	0.688285	1251	0.996391
ANAH41-1PR	Anisakis hybrid protein	26401	9.06	470.69	35	10	43.9	0.976262	-0.0346599	-0.400296	0.688939	1252	0.99654
ANAP75-31PR	Anisakis pegreffii protein	15677	6.15	948.07	113	19	71.3	1.13183	0.178655	0.398242	0.690452	1253	0.997931
ANAP16888-4PR	Anisakis pegreffii protein	12386	7.75	219.27	27	4	31.5	1.13161	0.178382	0.397221	0.691205	1254	0.998223
ANAP1644-1PR	Anisakis pegreffii protein	41350	6.44	252.67	13	8	47	0.976892	-0.0337289	-0.39681	0.691507	1255	0.997864
ANAS2086-16TR	Anisakis simplex protein	13045	9.26	117.84	8	3	50.9	1.13145	0.178178	0.396457	0.691768	1256	0.997446
ANAS442-3TR	Anisakis simplex protein	42565	6.31	706.97	34	14	62.8	0.977014	-0.0335485	-0.396135	0.692005	1257	0.996994
ANAH1517-1PR	Anisakis hybrid protein	18664	6.52	132.96	6	2	40.3	0.977062	-0.0334783	-0.395872	0.692199	1258	0.996481
ANAH1517-2PR	Anisakis hybrid protein	18081	6.52	132.96	6	2	34.7	0.977062	-0.0334783	-0.395872	0.692199	1259	0.995689
ANAS402-4TR	Anisakis simplex protein^AANAS402-3TR Anisakis simplex protein^AANAS402-6TR Anisakis simplex protein^AANAS402-2TR Anisakis simplex protein	50577	6.57	653.7	30	15	54.9	1.13128	0.177957	0.39563	0.692378	1260	0.995156
ANAP542-1PR	Anisakis pegreffii protein^AANAP542-2PR Anisakis pegreffii protein	48180	5.48	1330.93	92	27	67.4	0.9772	-0.0332748	-0.395111	0.692761	1261	0.994917
ANAS7323-1TR	Anisakis simplex protein	45253	8.91	181.41	12	5	17.3	0.977277	-0.03316	-0.394681	0.693079	1262	0.994584
ANAP11117-1PR	Anisakis pegreffii protein^AANAH14331-1PR Anisakis hybrid protein	23798	8.76	68.01	2	2	20.8	0.977458	-0.0328934	-0.393683	0.693815	1263	0.994853
ANAS1644-1TR	Anisakis simplex protein	12920	8.91	341.06	29	6	62.5	1.13073	0.177253	0.392991	0.694326	1264	0.994798
ANAH750-2PR	Anisakis hybrid protein	25034	4.12	99.52	6	2	12.2	0.97771	-0.0325215	-0.39229	0.694844	1265	0.994752
ANAS27250-1TR	Anisakis simplex protein^AANAH8263-1PR Anisakis hybrid protein	10920	6.81	48.99	2	2	29.1	0.978106	-0.0319377	-0.390105	0.696459	1266	0.996277
ANAP75-19PR	Anisakis pegreffii protein	69989	6.12	4601.46	460	101	76.8	1.1301	0.176456	0.39001	0.696529	1267	0.995592
ANAH4356-1PR	Anisakis hybrid protein	58570	9.22	325.84	20	8	29.1	1.13006	0.176403	0.389811	0.696676	1268	0.995016
ANAP337-19PR	Anisakis pegreffii protein	26754	5.31	735.05	53	13	55.3	1.13001	0.176332	0.389546	0.696873	1269	0.994513
ANAS2772-4TR	Anisakis simplex protein	19165	5.84	352.43	16	7	35.7	1.13	0.176324	0.389514	0.696896	1270	0.993763
ANAP2431-1PR	Anisakis pegreffii protein	73171	5.51	250.57	12	7	21.8	1.12973	0.175983	0.388238	0.69784	1271	0.994325
ANAP864-21PR	Anisakis pegreffii protein	34898	9.18	204.4	9	4	39.3	0.978718	-0.0310344	-0.386724	0.698961	1272	0.99514
ANAH1448-4PR	Anisakis hybrid protein	16749	5.15	62.18	5	2	26.1	1.12789	0.173628	0.379423	0.704374	1273	1.00206
ANAS850-31TR	Anisakis simplex protein	43804	5.1	2591.07	253	58	93.9	1.12771	0.173395	0.37855	0.705022	1274	1.00219
ANAS1036-10TR	Anisakis simplex protein	65073	4.79	775.01	61	15	49.4	0.980335	-0.0286526	-0.377808	0.705574	1275	1.00219
ANAH577-2PR	Anisakis hybrid protein	47951	7.88	409.77	21	7	27.2	0.980418	-0.0285304	-0.37735	0.705913	1276	1.00189
ANAP2890-10PR	Anisakis pegreffii protein	202029	5.52	59.08	10	2	6.3	0.980767	-0.028017	-0.375428	0.707342	1277	1.00313
ANAP432-1PR	Anisakis pegreffii protein^AANAP432-2PR Anisakis pegreffii protein	11090	6.9	83.23	5	2	63.1	1.12692	0.172387	0.374779	0.707825	1278	1.00303
ANAP4350-1PR	Anisakis pegreffii protein^AANAP4350-2PR Anisakis pegreffii protein	33809	8.36	261.04	12	7	50.7	0.981222	-0.027349	-0.372928	0.709202	1279	1.00419
ANAH526-1PR	Anisakis hybrid protein	21979	6.43	1333.43	106	21	89.8	0.981242	-0.0273197	-0.372818	0.709284	1280	1.00353
ANAS27960-1TR	Anisakis simplex protein	10687	6.66	1155.96	95	24	88	1.12578	0.17092	0.369285	0.711915	1281	1.00646
ANAS1197-1TR	Anisakis simplex protein	13835	4.86	131.89	5	2	22.8	1.12548	0.170536	0.367849	0.712986	1282	1.00719
ANAP2876-2PR	Anisakis pegreffii protein^AANAH5498-2PR Anisakis hybrid protein	66000	7.71	470.17	30	11	37.1	1.1253	0.170313	0.367012	0.71361	1283	1.00729
ANAP2876-4PR	Anisakis pegreffii protein	34873	8.73	380.58	21	7	42.3	1.1253	0.170313	0.367012	0.71361	1284	1.0065
ANAS4992-8TR	Anisakis simplex protein	166411	4.65	62.47	7	2	4.2	0.982358	-0.0256791	-0.366676	0.71386	1285	1.00607
ANAS759-15TR	Anisakis simplex protein	31390	5.18	1817.96	176	37	84.5	1.12496	0.169879	0.365388	0.714822	1286	1.00664
ANAP41-12PR	Anisakis pegreffii protein	16198	7.68	501.01	55	9	42.9	0.982768	-0.0250778	-0.364425	0.71554	1287	1.00687
ANAH968-1PR	Anisakis hybrid protein	43328	5.2	335.63	19	9	52.2	1.12438	0.169134	0.3626	0.716904	1288	1.00801
ANAH4596-1PR	Anisakis hybrid protein	18139	6.28	203.46	13	6	44.8	1.12402	0.168673	0.360874	0.718193	1289	1.00904
ANAH403-1PR	Anisakis hybrid protein	54142	6.57	1629.57	108	30	63.8	0.983525	-0.0239657	-0.360262	0.718651	1290	1.0089
ANAH285-13PR	Anisakis hybrid protein	41433	8.2	498.16	33	13	41.4	0.983628	-0.0238148	-0.359697	0.719074	1291	1.00871
ANAS3855-2TR	Anisakis simplex protein	71874	8.36	133.16	7	5	18.6	0.983683	-0.0237349	-0.359398	0.719297	1292	1.00824
ANAH2017-4PR	Anisakis hybrid protein	30775	5.54	130.95	5	4	21.2	1.12366	0.168205	0.359122	0.719504	1293	1.00775
ANAP3180-1PR	Anisakis pegreffii protein	21001	10.38	443.36	21	9	53	1.12352	0.168029	0.358463	0.719997	1294	1.00766
ANAS2060-1TR	Anisakis simplex protein^AANAP203-2PR Anisakis pegreffii protein^AANAP203-1PR Anisakis pegreffii protein^AANAH2574-1PR Anisakis hybrid protein	16393	10.23	181.8	13	4	42.3	1.12302	0.167382	0.35604	0.721811	1295	1.00942
ANAH6001-4PR	Anisakis hybrid protein	70021	5.42	2335.54	194	56	84.6	0.98432	-0.0228	-0.355898	0.721917	1296	1.00879
ANAP75-3PR	Anisakis pegreffii protein	39955	4.93	2481.82	250	52	92.1	1.12288	0.167207	0.355387	0.722299	1297	1.00855
ANAS561-2TR	Anisakis simplex protein^AANAP3867-1PR Anisakis pegreffii protein^AANAH1491-3PR Anisakis hybrid protein	19441	8.4	277.64	27	7	65.1	0.984419	-0.0226561	-0.35536	0.72232	1298	1.0078
ANAS3745-1TR	Anisakis simplex protein	14289	5.89	40.96	2	2	15.8	0.984681	-0.022272	-0.353922	0.723397	1299	1.00852
ANAS3625-4TR	Anisakis simplex protein^AANAS3625-3TR Anisakis simplex protein	29915	7.96	357.07	21	8	45.9	0.984918	-0.021925	-0.352623	0.724371	1300	1.0091
ANAS3719-2TR	Anisakis simplex protein^AANAS3719-4TR Anisakis simplex protein	12243	6.48	125.11	9	4	29.4	0.985015	-0.0217826	-0.35209	0.724771	1301	1.00889
ANAP337-18PR	Anisakis pegreffii protein	78355	5.07	2037.8	140	48	66.3	0.985135	-0.021607	-0.351433	0.725264	1302	1.0088
ANAH590-6PR	Anisakis hybrid protein	13128	6.54	466.74	35	10	73.2	0.98537	-0.0212624	-0.350143	0.726232	1303	1.00937
ANAP2275-1PR	Anisakis pegreffii protein^AANAP2275-2PR Anisakis pegreffii protein	19046	5.9	97.93	5	3	30.6	1.12051	0.164152	0.34395	0.730884	1304	1.01505
ANAP75-1PR	Anisakis pegreffii protein	35005	4.97	2194.53	213	46	92.2	1.12022	0.163779	0.342555	0.731933	1305	1.01573
ANAH3478-1PR	Anisakis hybrid protein	12030	6.81	133.96	7	3	80.9	1.12021	0.163768	0.34251	0.731967	1306	1.015
ANAP898-3PR	Anisakis pegreffii protein	24318	6.51	1596.39	174	31	93.8	1.12009	0.163609	0.341917	0.732414	1307	1.01484
ANAP725-8PR	Anisakis pegreffii protein	39982	5.69	116.4	6	3	15	1.11998	0.163468	0.34139	0.73281	1308	1.01462
ANAP1065-8PR	Anisakis pegreffii protein	54439	6.34	1063.12	63	26	80.1	0.987209	-0.0185723	-0.340072	0.733802	1309	1.01521
ANAH15-4PR	Anisakis hybrid protein	22542	10.87	701.32	41	12	57.2	1.11899	0.162196	0.336626	0.736399	1310	1.01803
ANAH1517-3PR	Anisakis hybrid protein	19615	6.21	290.58	10	5	41.9	1.11887	0.162039	0.336038	0.736842	1311	1.01786
ANAH50-5PR	Anisakis hybrid protein	10769	7.1	326.59	23	6	91.9	0.988029	-0.0173752	-0.335591	0.737179	1312	1.01755
ANAH4820-2PR	Anisakis hybrid protein	45392	8.26	551.29	34	10	45.3	1.11834	0.161359	0.333494	0.738761	1313	1.01896
ANAP75-27PR	Anisakis pegreffii protein	54228	9.14	1802.99	134	44	63.2	0.988506	-0.0166786	-0.332983	0.739147	1314	1.01872
ANAP2256-1PR	Anisakis pegreffii protein	34118	6.77	53.78	4	2	23	0.988506	-0.0166779	-0.33298	0.739149	1315	1.01795
ANAH288-2PR	Anisakis hybrid protein	16197	9.23	912.3	87	20	88.4	0.988511	-0.0166704	-0.332952	0.73917	1316	1.0172
ANAP6684-1PR	Anisakis pegreffii protein	25124	8.73	63.49	3	2	8.6	0.988658	-0.0164568	-0.332153	0.739774	1317	1.01726
ANAH2123-1PR	Anisakis hybrid protein^AANAH2123-3PR Anisakis hybrid protein	30404	8.88	494.74	37	14	51.2	1.11754	0.16033	0.329643	0.741669	1318	1.01909
ANAP762-1PR	Anisakis pegreffii protein^AANAH653-2PR Anisakis hybrid protein	25194	9.91	157.96	14	5	35.9	0.989293	-0.0155302	-0.328684	0.742394	1319	1.01931
ANAH13628-1PR	Anisakis hybrid protein	26188	6	70.27	3	3	17.7	1.11729	0.160009	0.328441	0.742578	1320	1.01879
ANAS2315-2TR	Anisakis simplex protein	22847	7.98	643.16	32	13	56.9	1.11722	0.159918	0.328101	0.742835	1321	1.01838
ANAS4209-1TR	Anisakis simplex protein	38086	9.37	96.1	4	3	16.5	0.989401	-0.0153722	-0.328093	0.742842	1322	1.01761
ANAP6154-2PR	Anisakis pegreffii protein^AANAH1421-1PR Anisakis hybrid protein	24344	7.62	53.78	5	2	32.2	1.11689	0.159488	0.326488	0.744055	1323	1.01851
ANAS3511-1TR	Anisakis simplex protein	16897	7.71	59.37	4	2	23.6	0.989829	-0.0147489	-0.325759	0.744606	1324	1.01849
ANAS8-449TR	Anisakis simplex protein	28459	7.77	1264.21	121	21	62.1	0.989847	-0.0147227	-0.325661	0.744681	1325	1.01782
ANAS19242-1TR	Anisakis simplex protein^AANAS19242-2TR Anisakis simplex protein^AANAS19242-3TR Anisakis simplex protein^AANAP12469-1PR Anisakis pegreffii protein^AANAP12469-2PR Anisakis pegreffii protein	15962	10.58	163.38	12	4	41.3	1.1167	0.159239	0.325559	0.744758	1326	1.01716
ANAP1047-3PR	Anisakis pegreffii protein	11912	5.48	446.02	30	11	87.8	0.990034	-0.0144494	-0.324638	0.745455	1327	1.01735
ANAP2291-1PR	Anisakis pegreffii protein	35430	5.8	197.77	10	6	28.1	0.990122	-0.0143213	-0.324159	0.745818	1328	1.01708
ANAS5161-4TR	Anisakis simplex protein	24442	4.91	1644.95	157	38	90.3	0.990278	-0.0140945	-0.32331	0.746461	1329	1.01719
ANAP1533-1PR	Anisakis pegreffii protein^AANAP1533-2PR Anisakis pegreffii protein^AANAP1533-6PR Anisakis pegreffii protein^AANAP1533-5PR Anisakis pegreffii protein^AANAP1533-3PR Anisakis pegreffii protein	27649	8.83	366.26	26	8	39.5	1.1162	0.158594	0.323144	0.746586	1330	1.01659
ANAS7116-1TR	Anisakis simplex protein	24724	6.81	561.84	23	12	76.5	0.99034	-0.014004	-0.322971	0.746717	1331	1.01601
ANAH1459-3PR	Anisakis hybrid protein	78956	5.75	5338.28	514	118	84.9	1.11602	0.158364	0.322282	0.747239	1332	1.01595
ANAH2682-1PR	Anisakis hybrid protein	25520	10.86	346.13	31	11	54.1	1.11598	0.158313	0.32209	0.747384	1333	1.01539
ANAH4767-2PR	Anisakis hybrid protein	110746	6.74	1122.34	70	30	44.6	0.990594	-0.0136348	-0.321589	0.747764	1334	1.01514
ANAP1282-1PR	Anisakis pegreffii protein	48199	5.65	58.46	2	2	11.7	1.11578	0.158054	0.321122	0.748118	1335	1.01486
ANAH196-3PR	Anisakis hybrid protein	57742	6.39	1076.18	67	26	80	0.99073	-0.0134366	-0.320847	0.748326	1336	1.01439
ANAS16303-1TR	Anisakis simplex protein	92573	5.37	1866.85	132	43	60.6	0.990913	-0.0131701	-0.319849	0.749083	1337	1.01465
ANAP131-1PR	Anisakis pegreffii protein	34984	9.67	396.56	25	12	45.1	0.991074	-0.0129348	-0.318968	0.749751	1338	1.0148
ANAP14-153PR	Anisakis pegreffii protein^AANAP14-154PR Anisakis pegreffii protein^AANAP14-110PR Anisakis pegreffii protein^AANAP14-120PR Anisakis pegreffii protein^AANAP14-16PR Anisakis pegreffii protein^AANAP14-17PR Anisakis pegreffii protein^AANAP14-128PR Anisa	23740	4.65	143.54	8	3	17.2	0.991471	-0.0123573	-0.316807	0.75139	1339	1.01626
ANAH135-3PR	Anisakis hybrid protein	39008	5.24	622.85	54	15	62.2	0.991551	-0.0122413	-0.316372	0.75172	1340	1.01594
ANAS1815-1TR	Anisakis simplex protein^AANAS1815-4TR Anisakis simplex protein	18532	8.65	312.65	19	5	51.3	0.99156	-0.0122284	-0.316324	0.751757	1341	1.01524
ANAS1872-1TR	Anisakis simplex protein	50194	9.04	1286.03	84	24	68.5	1.11459	0.156513	0.315352	0.752494	1342	1.01548
ANAP2856-1PR	Anisakis pegreffii protein^AANAH1405-1PR Anisakis hybrid protein^AANAH1405-2PR Anisakis hybrid protein	19827	5.95	269.05	14	7	45.4	1.11455	0.156456	0.315139	0.752656	1343	1.01494
ANAS744-1TR	Anisakis simplex protein^AANAP2223-4PR Anisakis pegreffii protein^AANAP2223-3PR Anisakis pegreffii protein	30426	9.81	649.38	48	15	64.7	1.11451	0.156412	0.314975	0.752781	1344	1.01435
ANAP4385-1PR	Anisakis pegreffii protein	43674	6.83	606.47	29	15	44	1.11427	0.156095	0.313789	0.753681	1345	1.01481
ANAP5009-1PR	Anisakis pegreffii protein^AANAP5009-2PR Anisakis pegreffii protein	51093	7.53	157.79	6	4	15	1.1142	0.156003	0.313445	0.753943	1346	1.01441
ANAH4297-1PR	Anisakis hybrid protein	30115	6.34	134.35	10	4	24.4	0.992136	-0.0113906	-0.313188	0.754138	1347	1.01392
ANAS2289-14TR	Anisakis simplex protein	49660	7.07	892.92	50	21	65.5	1.11367	0.155324	0.310901	0.755876	1348	1.0155
ANAH730-1PR	Anisakis hybrid protein	11430	6.95	743.93	46	9	75.8	0.992783	-0.0104499	-0.309666	0.756815	1349	1.01601
ANAP296-5PR	Anisakis pegreffii protein	17227	6.12	151.31	8	3	37.9	0.992882	-0.010306	-0.309127	0.757225	1350	1.0158
ANAH7512-3PR	Anisakis hybrid protein	22917	5.17	125.89	10	2	22.7	1.11307	0.154549	0.308002	0.758081	1351	1.0162
ANAH5315-2PR	Anisakis hybrid protein	16417	6.83	499.22	45	11	60.3	1.11302	0.154479	0.30774	0.75828	1352	1.01571
ANAS759-8TR	Anisakis simplex protein	18514	7.89	927.79	85	18	57.7	0.993156	-0.00990749	-0.307636	0.758359	1353	1.01507
ANAS1254-5TR	Anisakis simplex protein	36416	6.92	430.56	24	10	46.3	0.993164	-0.00989616	-0.307593	0.758392	1354	1.01436
ANAP49-1PR	Anisakis pegreffii protein	18867	8.87	71.53	5	2	31.3	1.11275	0.15413	0.306433	0.759275	1355	1.01479
ANAP180-1PR	Anisakis pegreffii protein	15957	7.89	76.88	3	3	29.8	1.11256	0.153883	0.305508	0.759979	1356	1.01499
P13645	Keratin, type I cytoskeletal 10 (Contact-Cont) OS=Homo sapiens GN=KRT10 PE=1 SV=6	62434	5.13	280.41	11	9	32.2	1.11256	0.15388	0.305497	0.759987	1357	1.01425
ANAH1270-1PR	Anisakis hybrid protein	11611	8.77	104.25	5	3	46.5	0.993601	-0.0092615	-0.305218	0.7602	1358	1.01379
ANAS2086-11TR	Anisakis simplex protein	14879	9.45	69.46	4	2	25.2	0.993757	-0.00903541	-0.304371	0.760845	1359	1.0139
ANAH9965-1PR	Anisakis hybrid protein	71704	5.47	1327.57	102	33	58.6	0.994517	-0.00793223	-0.300241	0.763993	1360	1.01735
ANAS60-1TR	Anisakis simplex protein	24602	4.8	647.78	42	15	71.9	0.994921	-0.00734622	-0.298048	0.765667	1361	1.01883
ANAH14161-4PR	Anisakis hybrid protein^AANAH14161-5PR Anisakis hybrid protein	41039	5.88	712.03	50	17	66.9	1.11074	0.151516	0.296646	0.766737	1362	1.0195
ANAP2884-23PR	Anisakis pegreffii protein	31502	6.85	1139.28	105	14	43.8	0.995263	-0.00685091	-0.296194	0.767082	1363	1.01921
ANAS3489-2TR	Anisakis simplex protein^AANAS3489-1TR Anisakis simplex protein	53802	5.57	509.96	32	12	42	1.11049	0.1512	0.295464	0.767639	1364	1.0192
ANAP389-12PR	Anisakis pegreffii protein	21548	9.72	97.37	7	2	48.4	1.11031	0.150959	0.294563	0.768328	1365	1.01937
ANAP200-11PR	Anisakis pegreffii protein	28190	4.97	309.72	9	6	40.1	1.11013	0.150734	0.293719	0.768973	1366	1.01948
ANAH4916-4PR	Anisakis hybrid protein	116846	6.19	2201.78	160	53	60.1	1.10999	0.150552	0.293039	0.769492	1367	1.01942
ANAH663-11PR	Anisakis hybrid protein	117110	5.79	1389.57	82	37	52.3	0.995984	-0.00580525	-0.292279	0.770073	1368	1.01945
ANAH663-12PR	Anisakis hybrid protein	26071	8.45	318.82	20	7	52.8	0.995984	-0.00580525	-0.292279	0.770073	1369	1.0187
ANAP323-2PR	Anisakis pegreffii protein^AANAH1021-6PR Anisakis hybrid protein	24572	11.51	495.33	32	12	53.7	1.1092	0.149521	0.289179	0.772445	1370	1.02109
ANAS4468-6TR	Anisakis simplex protein	36975	5.22	883.75	53	21	62.4	1.10917	0.149482	0.289032	0.772557	1371	1.0205
ANAH6831-1PR	Anisakis hybrid protein	236975	5.04	989.31	49	29	30.7	1.1091	0.149392	0.288694	0.772815	1372	1.02009
ANAS2056-2TR	Anisakis simplex protein^AANAS2056-1TR Anisakis simplex protein	19138	10.61	200.2	15	5	36.4	1.10897	0.149224	0.288069	0.773294	1373	1.01998
ANAH1491-2PR	Anisakis hybrid protein^AANAH1491-4PR Anisakis hybrid protein	12731	9.39	171.95	21	5	78.8	1.10897	0.149224	0.288068	0.773294	1374	1.01924
ANAP733-4PR	Anisakis pegreffii protein	20162	5.72	120.6	9	3	41.2	0.996794	-0.00463204	-0.287887	0.773433	1375	1.01868
ANAS82-7TR	Anisakis simplex protein	15603	9.97	120.6	9	3	44.5	0.996794	-0.00463204	-0.287887	0.773433	1376	1.01794
ANAS1520-3TR	Anisakis simplex protein	19916	10.82	155.09	10	5	48.3	1.10883	0.149044	0.287392	0.773812	1377	1.0177
ANAH6804-3PR	Anisakis hybrid protein	48974	9.77	370.06	22	9	26.9	1.10866	0.148814	0.286531	0.774472	1378	1.01783
ANAS4213-1TR	Anisakis simplex protein	16848	11.35	75.17	4	2	21.4	0.997493	-0.00362098	-0.284102	0.776332	1379	1.01953
ANAH29-13PR	Anisakis hybrid protein	71454	8.18	2051.06	177	54	59.8	0.997772	-0.00321763	-0.282593	0.777489	1380	1.02031
ANAS1765-4TR	Anisakis simplex protein	53097	6.79	1825.97	148	46	70.8	0.997772	-0.00321763	-0.282593	0.777489	1381	1.01957
ANAP187-2PR	Anisakis pegreffii protein	45099	8.42	1545.17	135	42	71.5	0.997772	-0.00321763	-0.282593	0.777489	1382	1.01884
ANAH940-7PR	Anisakis hybrid protein	13492	5.63	259.84	18	7	51.6	0.99784	-0.00311981	-0.282226	0.77777	1383	1.01847
ANAH806-3PR	Anisakis hybrid protein	80526	8.75	2547.8	192	59	68.5	0.997929	-0.00299088	-0.281744	0.77814	1384	1.01822
ANAH188-7PR	Anisakis hybrid protein	16472	9.89	205.91	14	5	47.7	1.10745	0.147242	0.280648	0.778981	1385	1.01858
ANAH7689-7PR	Anisakis hybrid protein	82383	5.82	6697.81	685	143	82.5	1.10742	0.147204	0.280505	0.77909	1386	1.01799
ANAH2000-1PR	Anisakis hybrid protein	34942	6.19	202.13	11	7	33	1.10738	0.147156	0.280324	0.779229	1387	1.01744
ANAS3001-7TR	Anisakis simplex protein	32119	6.23	580.81	47	13	55.2	0.998642	-0.00196077	-0.277888	0.781099	1388	1.01914
ANAH3817-9PR	Anisakis hybrid protein	26222	6.78	450.24	48	11	51.2	0.998642	-0.00196077	-0.277888	0.781099	1389	1.01841
ANAP11-19PR	Anisakis pegreffii protein	12016	9.82	274.39	29	7	69	0.998642	-0.00196077	-0.277888	0.781099	1390	1.01768
ANAH108-9PR	Anisakis hybrid protein	62111	5.19	5034.44	449	88	86.2	0.99872	-0.00184801	-0.277465	0.781423	1391	1.01737
ANAS1233-1TR	Anisakis simplex protein	19986	9.43	646.7	44	13	75.9	0.99875	-0.00180392	-0.2773	0.781549	1392	1.0168
ANAH22964-2PR	Anisakis hybrid protein	25554	5.46	532.37	55	12	54.8	0.998802	-0.00172989	-0.277023	0.781762	1393	1.01635
ANAH8540-6PR	Anisakis hybrid protein	13403	6.2	232.31	11	6	84.7	0.99886	-0.00164507	-0.276706	0.782006	1394	1.01593
ANAP2063-7PR	Anisakis pegreffii protein	38515	5.18	192.99	12	7	32.8	1.10657	0.146094	0.27635	0.782279	1395	1.01556
ANAH4506-1PR	Anisakis hybrid protein	243657	5.74	610.88	27	16	17.1	1.10656	0.146088	0.276328	0.782296	1396	1.01486
ANAH2014-1PR	Anisakis hybrid protein	40236	6.1	139.56	8	5	30.5	1.10654	0.146054	0.276202	0.782393	1397	1.01425
ANAP573-1PR	Anisakis pegreffii protein	62288	6.18	365.8	22	11	36.7	0.999012	-0.00142654	-0.275888	0.782634	1398	1.01384
ANAH264-1PR	Anisakis hybrid protein	12345	4.64	71.11	5	2	20.6	0.999088	-0.00131578	-0.275473	0.782953	1399	1.01353
ANAP3095-2PR	Anisakis pegreffii protein	32203	7.19	631.46	32	14	48.8	1.10606	0.14543	0.273864	0.784189	1400	1.0144
ANAH7374-1PR	Anisakis hybrid protein	58995	6.03	743.37	58	18	50.2	1.10593	0.145263	0.273241	0.784668	1401	1.0143
ANAS3001-5TR	Anisakis simplex protein	30539	6.59	585.01	42	14	65.7	0.999728	-0.000392067	-0.272015	0.78561	1402	1.01479
ANAS4615-1TR	Anisakis simplex protein	25322	6.84	361.59	16	7	48.2	0.999783	-0.000313737	-0.271722	0.785836	1403	1.01436
ANAP5238-4PR	Anisakis pegreffii protein	26238	9.51	431.15	39	11	47.5	1.10536	0.144518	0.27045	0.786814	1404	1.0149
ANAH2102-2PR	Anisakis hybrid protein	26400	4.55	918.26	56	17	59.9	1.00028	0.000410127	-0.269012	0.78792	1405	1.0156
ANAH4480-5PR	Anisakis hybrid protein	25454	7.63	487.13	41	12	60.6	1.10505	0.144116	0.268946	0.787971	1406	1.01495
ANAP74-1PR	Anisakis pegreffii protein^AANAP74-2PR Anisakis pegreffii protein	27343	6.25	246.05	17	8	43.3	1.10493	0.143951	0.268328	0.788447	1407	1.01484
ANAS3366-2TR	Anisakis simplex protein	12655	4.82	197.01	15	5	71.7	1.1042	0.142996	0.264754	0.791199	1408	1.01766
ANAP14374-2PR	Anisakis pegreffii protein	11890	9.24	398.67	47	8	54.4	1.10397	0.142704	0.263659	0.792043	1409	1.01802
ANAH3014-1PR	Anisakis hybrid protein	12974	10.09	143.56	11	4	47.3	1.00165	0.00237858	-0.261643	0.793596	1410	1.01929
ANAH8540-4PR	Anisakis hybrid protein	52690	6.35	616.06	37	14	46.8	1.00186	0.00267807	-0.260522	0.794461	1411	1.01968
ANAS1095-6TR	Anisakis simplex protein^AANAS1095-5TR Anisakis simplex protein	31695	5.43	918.15	49	19	57.9	1.10324	0.14174	0.260052	0.794823	1412	1.01942
ANAP5281-16PR	Anisakis pegreffii protein^AANAP5281-12PR Anisakis pegreffii protein^AANAP5281-3PR Anisakis pegreffii protein	38537	7.57	247.88	11	7	47.3	1.00196	0.00282308	-0.259979	0.79488	1413	1.01877
ANAS48-1TR	Anisakis simplex protein	29544	9.96	245.4	19	7	40.1	1.002	0.00287891	-0.25977	0.795041	1414	1.01826
ANAS1072-3TR	Anisakis simplex protein	30280	9.52	639.82	51	15	48.6	1.00214	0.0030813	-0.259013	0.795625	1415	1.01829
ANAH1459-1PR	Anisakis hybrid protein	20836	4.87	1222.62	117	26	89.6	1.10275	0.141112	0.257701	0.796638	1416	1.01886
ANAS1601-1TR	Anisakis simplex protein^AANAS1601-3TR Anisakis simplex protein	14280	6.64	53.43	3	2	22.5	1.00255	0.0036785	-0.256777	0.797351	1417	1.01906
ANAS850-7TR	Anisakis simplex protein	18780	8.85	504.45	43	11	66.7	1.10242	0.140675	0.256065	0.7979	1418	1.01904
ANAP6204-1PR	Anisakis pegreffii protein^AANAH4153-1PR Anisakis hybrid protein	26488	9	164.89	8	3	22.2	1.00275	0.00395967	-0.255725	0.798164	1419	1.01866
ANAH1248-6PR	Anisakis hybrid protein	17234	11.03	260.85	23	6	44	1.0028	0.0040358	-0.25544	0.798384	1420	1.01822
ANAP734-2PR	Anisakis pegreffii protein	32768	7.04	589.2	50	13	47	1.10226	0.140468	0.255291	0.798498	1421	1.01765
ANAS28009-25TR	Anisakis simplex protein^AANAS28009-8TR Anisakis simplex protein^AANAS28009-10TR Anisakis simplex protein^AANAS28009-18TR Anisakis simplex protein^AANAS28009-21TR Anisakis simplex protein^AANAS28009-12TR Anisakis simplex protein^AANAS28009-14TR Anis	21955	5.64	90.87	3	3	22.2	1.00294	0.00422865	-0.254718	0.798941	1422	1.0175
ANAH663-7PR	Anisakis hybrid protein	98091	5.96	615.53	29	16	36.3	1.00314	0.00452447	-0.25361	0.799797	1423	1.01787
ANAS651-18TR	Anisakis simplex protein	126810	5.26	123.53	8	4	10.3	1.00323	0.00465475	-0.253123	0.800174	1424	1.01764
ANAP319-8PR	Anisakis pegreffii protein	23694	9.3	364.71	25	9	72.7	1.0033	0.0047567	-0.252741	0.800468	1425	1.0173
ANAS1006-39TR	Anisakis simplex protein	17589	5.11	431.45	28	10	79.9	1.00338	0.00486982	-0.252317	0.800796	1426	1.017
ANAH865-3PR	Anisakis hybrid protein	34944	9.64	46.43	3	2	21	1.10154	0.139524	0.251757	0.801229	1427	1.01684
ANAP3-6PR	Anisakis pegreffii protein^AANAP3-5PR Anisakis pegreffii protein	35808	9.89	46.43	3	2	13.6	1.10154	0.139524	0.251757	0.801229	1428	1.01612
ANAP3-7PR	Anisakis pegreffii protein	31720	10.31	46.43	3	2	13.8	1.10154	0.139524	0.251757	0.801229	1429	1.01541
ANAS462-9TR	Anisakis simplex protein^AANAS462-10TR Anisakis simplex protein	28177	10.68	46.43	3	2	16.2	1.10154	0.139524	0.251757	0.801229	1430	1.0147
ANAH15791-5PR	Anisakis hybrid protein	30255	7.98	216.48	17	6	55.5	1.00418	0.00601141	-0.248044	0.8041	1431	1.01763
ANAS1359-23TR	Anisakis simplex protein	28004	5.12	827.52	63	20	70.6	1.00427	0.00615191	-0.247518	0.804507	1432	1.01743
ANAP200-1PR	Anisakis pegreffii protein	25162	6.23	401.28	38	8	65.6	1.00434	0.00624544	-0.247168	0.804778	1433	1.01706
ANAS28513-1TR	Anisakis simplex protein	16174	5.72	88.47	5	3	40.9	1.1006	0.138294	0.24715	0.804792	1434	1.01637
ANAH596-1PR	Anisakis hybrid protein	50553	4.89	1002.86	66	24	65.6	1.0045	0.00647988	-0.24629	0.805458	1435	1.0165
ANAS237-7TR	Anisakis simplex protein	9954	4.39	296.38	15	6	75.6	1.0045	0.00647988	-0.24629	0.805458	1436	1.0158
ANAS1359-21TR	Anisakis simplex protein	39459	5.42	1192.46	74	27	69.7	1.00486	0.00698912	-0.244384	0.806934	1437	1.01695
ANAH5173-2PR	Anisakis hybrid protein	38362	7.08	48.48	2	2	22	1.09986	0.137325	0.243523	0.8076	1438	1.01708
ANAS4536-2TR	Anisakis simplex protein	30529	4.99	126.29	4	3	29	1.00503	0.00724086	-0.243442	0.807663	1439	1.01645
ANAS1372-1TR	Anisakis simplex protein	12888	7.82	170.91	6	3	43.7	1.09984	0.13729	0.243391	0.807703	1440	1.0158
ANAS6506-11TR	Anisakis simplex protein^AANAS6506-10TR Anisakis simplex protein	140046	5.48	1184.66	69	33	44	1.00513	0.00738173	-0.242914	0.808072	1441	1.01556
ANAH275-4PR	Anisakis hybrid protein	14438	5.48	457.15	27	9	89.5	1.00571	0.00821481	-0.239796	0.810489	1442	1.01789
ANAP1374-2PR	Anisakis pegreffii protein	11299	9.11	88.37	4	2	21.9	1.00581	0.00835219	-0.239281	0.810887	1443	1.01768
ANAP75-5PR	Anisakis pegreffii protein	44408	5.58	3673.93	369	81	86.5	1.00592	0.00851371	-0.238677	0.811356	1444	1.01757
ANAS1591-2TR	Anisakis simplex protein	29839	7.22	861.56	53	17	54.9	1.00603	0.00867826	-0.238061	0.811834	1445	1.01746
ANAS651-6TR	Anisakis simplex protein	16334	9.79	203.97	32	5	56.3	1.00607	0.00872861	-0.237872	0.81198	1446	1.01694
ANAP1199-1PR	Anisakis pegreffii protein	14788	10.47	407.65	33	9	60	1.00615	0.00884141	-0.23745	0.812308	1447	1.01665
ANAP3390-2PR	Anisakis pegreffii protein	70325	7.04	316.63	15	8	23.5	1.00623	0.00896029	-0.237005	0.812653	1448	1.01638
ANAH411-6PR	Anisakis hybrid protein	87224	5.08	94.59	6	2	5.7	1.09851	0.135552	0.236885	0.812746	1449	1.01579
ANAH988-1PR	Anisakis hybrid protein^AANAH988-2PR Anisakis hybrid protein^AANAH988-3PR Anisakis hybrid protein^AANAH988-4PR Anisakis hybrid protein	112115	5.63	2562.15	175	61	62.9	1.00626	0.00900909	-0.236822	0.812795	1450	1.01515
ANAP486-8PR	Anisakis pegreffii protein	17576	9.18	789.3	99	20	73.4	1.00628	0.00902573	-0.23676	0.812843	1451	1.01451
ANAP201-9PR	Anisakis pegreffii protein	36316	5.89	2209.09	218	48	75.3	1.00641	0.00921608	-0.236047	0.813396	1452	1.0145
ANAS3563-7TR	Anisakis simplex protein	57416	5.65	1430.96	94	23	57.4	1.0983	0.135275	0.235851	0.813548	1453	1.014
ANAP462-2PR	Anisakis pegreffii protein	65707	6.52	1417.72	92	27	59.7	1.09813	0.135045	0.234987	0.814219	1454	1.01413
ANAP714-13PR	Anisakis pegreffii protein	39563	5.54	1441.53	107	31	64.1	1.09809	0.135	0.234822	0.814347	1455	1.0136
ANAP714-14PR	Anisakis pegreffii protein	30539	7.16	974.08	82	23	63.7	1.09809	0.135	0.234822	0.814347	1456	1.0129
ANAS1403-31TR	Anisakis simplex protein	55418	8.61	495.97	33	12	53	1.00703	0.0101044	-0.232722	0.815977	1457	1.01423
ANAH2986-1PR	Anisakis hybrid protein	9564	4.6	55.95	4	2	40	1.0071	0.0102097	-0.232328	0.816283	1458	1.01392
ANAS113-7TR	Anisakis simplex protein	19837	4.86	223.75	17	6	53.4	1.00712	0.0102326	-0.232242	0.81635	1459	1.0133
ANAS1765-6TR	Anisakis simplex protein	53546	6.32	1944.63	155	49	74	1.00712	0.0102393	-0.232217	0.816369	1460	1.01263
ANAS11330-12TR	Anisakis simplex protein	158747	5.43	102.22	9	3	7.5	1.00712	0.0102393	-0.232217	0.816369	1461	1.01194
ANAH418-5PR	Anisakis hybrid protein	51560	5.78	223.49	9	6	20.8	1.09735	0.134024	0.231166	0.817186	1462	1.01226
ANAS611-1TR	Anisakis simplex protein	50454	4.71	450.39	28	11	30.4	1.09734	0.134006	0.2311	0.817237	1463	1.01163
ANAH2017-6PR	Anisakis hybrid protein	25126	4.74	343.12	18	9	41.8	1.09734	0.134006	0.2311	0.817237	1464	1.01094
ANAH2017-5PR	Anisakis hybrid protein	10402	4.55	283.71	16	7	70.8	1.09734	0.134006	0.2311	0.817237	1465	1.01025
ANAP389-7PR	Anisakis pegreffii protein^AANAH2105-2PR Anisakis hybrid protein^AANAH2105-8PR Anisakis hybrid protein^AANAH2105-1PR Anisakis hybrid protein	13715	9.49	220.25	14	4	83.9	1.0972	0.133822	0.23041	0.817773	1466	1.01022
ANAP885-11PR	Anisakis pegreffii protein	22671	5.21	57.47	5	2	14.8	1.09719	0.133808	0.230356	0.817815	1467	1.00959
ANAS316-10TR	Anisakis simplex protein	28320	4.99	57.47	5	2	21	1.09719	0.133808	0.230356	0.817815	1468	1.0089
ANAP4298-1PR	Anisakis pegreffii protein^AANAH7137-2PR Anisakis hybrid protein^AANAH7137-1PR Anisakis hybrid protein^AANAH7137-3PR Anisakis hybrid protein	40201	6.31	1039.34	89	22	56.9	1.09715	0.133759	0.230173	0.817957	1469	1.00839
ANAP1726-2PR	Anisakis pegreffii protein	26021	9.57	317.09	18	8	72.7	1.09707	0.133658	0.229798	0.818249	1470	1.00806
ANAP1279-2PR	Anisakis pegreffii protein	49387	4.8	448.5	28	11	30.3	1.00778	0.0111764	-0.228709	0.819095	1471	1.00842
ANAP1823-9PR	Anisakis pegreffii protein	47418	9.82	206.11	10	6	36.5	1.09677	0.133262	0.228315	0.819401	1472	1.00811
ANAH4480-10PR	Anisakis hybrid protein	22852	6.62	534.88	42	13	73.4	1.09668	0.133142	0.227866	0.81975	1473	1.00785
ANAS666-5TR	Anisakis simplex protein	53058	5.73	672.37	36	16	47.5	1.00823	0.0118187	-0.226305	0.820965	1474	1.00866
ANAH3532-4PR	Anisakis hybrid protein	75376	5.36	425.6	28	11	28.3	1.09634	0.132698	0.226202	0.821044	1475	1.00808
ANAP6894-1PR	Anisakis pegreffii protein^AANAH2269-1PR Anisakis hybrid protein	21757	9.23	219.84	13	5	39.8	1.00833	0.0119657	-0.225754	0.821393	1476	1.00782
ANAS759-9TR	Anisakis simplex protein	40480	5.47	3295.47	271	56	73.9	1.00857	0.0123133	-0.224453	0.822405	1477	1.00838
ANAP25-3PR	Anisakis pegreffii protein	19122	10.31	458.68	23	12	58.7	1.0959	0.132118	0.224032	0.822732	1478	1.0081
ANAH1211-2PR	Anisakis hybrid protein^AANAH1211-4PR Anisakis hybrid protein^AANAH1211-5PR Anisakis hybrid protein	23544	9.46	169.73	12	6	38	1.09587	0.13208	0.223889	0.822843	1479	1.00755
ANAP2087-1PR	Anisakis pegreffii protein	43544	9.57	427.73	27	11	35.9	1.00869	0.0124832	-0.223817	0.8229	1480	1.00694
ANAH122-5PR	Anisakis hybrid protein	17125	5.2	1429	113	27	74.1	1.09557	0.131684	0.222409	0.823996	1481	1.0076
ANAS3064-2TR	Anisakis simplex protein	25231	10.07	268.95	13	7	31.2	1.09543	0.131504	0.221731	0.824523	1482	1.00756
ANAH1122-5PR	Anisakis hybrid protein	18714	5.7	85.6	7	2	17.1	1.00929	0.0133477	-0.220581	0.825419	1483	1.00798
ANAH3054-3PR	Anisakis hybrid protein	120987	6.7	3816.47	275	70	75.6	1.00934	0.0134119	-0.22034	0.825606	1484	1.00753
ANAH9464-1PR	Anisakis hybrid protein	12249	5.17	347.84	26	8	84	1.0097	0.0139293	-0.218404	0.827115	1485	1.00869
ANAH1687-4PR	Anisakis hybrid protein^AANAH1687-5PR Anisakis hybrid protein^AANAH1687-3PR Anisakis hybrid protein	22743	5.99	919.61	86	21	83.6	1.00977	0.0140251	-0.218045	0.827394	1486	1.00835
ANAS1161-12TR	Anisakis simplex protein	36222	8.83	91.31	5	3	25.5	1.00998	0.0143207	-0.216938	0.828256	1487	1.00872
ANAH4329-1PR	Anisakis hybrid protein	31201	6.09	314.21	21	7	29.3	1.0944	0.130139	0.216625	0.828501	1488	1.00834
ANAH2965-1PR	Anisakis hybrid protein	10664	5.87	162.23	12	4	57.1	1.01016	0.0145865	-0.215943	0.829032	1489	1.00831
ANAS26122-2TR	Anisakis simplex protein^AANAS26122-1TR Anisakis simplex protein^AANAS26122-3TR Anisakis simplex protein	17978	11.05	226.38	13	6	41.5	1.01022	0.014664	-0.215653	0.829258	1490	1.00791
ANAP714-11PR	Anisakis pegreffii protein	33595	7.81	1199.66	92	25	63.3	1.09416	0.129824	0.215443	0.829422	1491	1.00743
ANAH868-1PR	Anisakis hybrid protein^AANAH868-2PR Anisakis hybrid protein^AANAH868-3PR Anisakis hybrid protein	15858	9.99	459.83	30	9	60.2	1.094	0.129611	0.214647	0.830042	1492	1.00751
ANAS7539-1TR	Anisakis simplex protein	53429	5.76	494.92	37	12	36.5	1.09391	0.129492	0.214202	0.830389	1493	1.00726
ANAH1368-2PR	Anisakis hybrid protein	19455	5.23	555.24	41	10	60.4	1.09374	0.129264	0.213347	0.831056	1494	1.00739
ANAH8606-1PR	Anisakis hybrid protein	39790	8.32	56.13	5	2	11.7	1.01069	0.0153366	-0.213136	0.831221	1495	1.00692
ANAP5483-1PR	Anisakis pegreffii protein^AANAH5077-1PR Anisakis hybrid protein	33975	6.22	131.28	7	5	18.1	1.01069	0.0153426	-0.213113	0.831239	1496	1.00627
ANAP791-1PR	Anisakis pegreffii protein^AANAP791-2PR Anisakis pegreffii protein^AANAP791-3PR Anisakis pegreffii protein	15408	6.29	217.77	15	6	53.7	1.09342	0.128846	0.211785	0.832275	1497	1.00685
ANAP1283-1PR	Anisakis pegreffii protein	23667	7.79	1090.14	78	20	71.4	1.01096	0.015725	-0.211681	0.832356	1498	1.00627
ANAP192-6PR	Anisakis pegreffii protein	49741	4.81	1081.03	70	26	75.8	1.01105	0.0158557	-0.211192	0.832737	1499	1.00606
ANAH3062-2PR	Anisakis hybrid protein	43675	6.83	506.92	22	12	43	1.01136	0.0162955	-0.209546	0.834022	1500	1.00694
ANAS131-18TR	Anisakis simplex protein	10953	8.87	473.56	53	11	77.2	1.01175	0.0168535	-0.207457	0.835653	1501	1.00824
ANAP1505-1PR	Anisakis pegreffii protein	16938	5.59	123.96	12	3	43.9	1.09238	0.127469	0.206628	0.836301	1502	1.00835
ANAH3213-1PR	Anisakis hybrid protein^AANAH3213-2PR Anisakis hybrid protein	19009	7.75	567.2	42	12	69.5	1.0125	0.017928	-0.203435	0.838795	1503	1.01068
ANAS7532-9TR	Anisakis simplex protein	65860	4.27	1061.9	54	19	40.4	1.09167	0.126537	0.20314	0.839025	1504	1.01029
ANAH4365-10PR	Anisakis hybrid protein	83070	5.42	920.9	54	23	47.4	1.0916	0.126447	0.202803	0.839289	1505	1.00994
ANAS2480-2TR	Anisakis simplex protein^AANAP5613-4PR Anisakis pegreffii protein^AANAP5613-3PR Anisakis pegreffii protein^AANAP5613-2PR Anisakis pegreffii protein^AANAP5613-1PR Anisakis pegreffii protein	32232	6.33	819.41	54	19	90.5	1.09095	0.125582	0.199563	0.841822	1506	1.01231
ANAH2217-3PR	Anisakis hybrid protein^AANAH2217-2PR Anisakis hybrid protein	21005	9.16	775.84	64	18	79.6	1.01325	0.0189882	-0.199466	0.841899	1507	1.01173
ANAP3095-9PR	Anisakis pegreffii protein	60101	6.68	1741.54	106	39	65.9	1.09064	0.125173	0.198035	0.843018	1508	1.0124
ANAH350-2PR	Anisakis hybrid protein	49297	8.52	1440.38	86	33	70.7	1.09064	0.125173	0.198035	0.843018	1509	1.01173
ANAS850-13TR	Anisakis simplex protein	10392	6.26	518.36	50	13	75.6	1.01362	0.0195122	-0.197504	0.843433	1510	1.01156
ANAP3291-1PR	Anisakis pegreffii protein	14683	7.27	279.63	16	5	49.2	1.09052	0.125021	0.197464	0.843464	1511	1.01093
ANAS1819-3TR	Anisakis simplex protein	32079	8.65	1203.11	107	26	67.1	1.01403	0.0200959	-0.195319	0.845143	1512	1.01227
ANAS5161-7TR	Anisakis simplex protein	36845	5.05	2456.17	234	55	93.6	1.09007	0.12442	0.195214	0.845226	1513	1.0117
ANAH22706-1PR	Anisakis hybrid protein	9313	10.27	90.08	13	2	14.5	1.09002	0.124356	0.194974	0.845413	1514	1.01126
ANAH699-6PR	Anisakis hybrid protein	46242	4.97	980.69	61	22	58.2	1.08992	0.124226	0.194487	0.845795	1515	1.01105
ANAS12837-10TR	Anisakis simplex protein	32017	8.87	260.17	15	7	46.6	1.01423	0.0203788	-0.19426	0.845972	1516	1.01059
ANAP6789-1PR	Anisakis pegreffii protein	76993	9.5	572.36	37	14	38.2	1.01423	0.0203883	-0.194225	0.846	1517	1.00996
ANAS1030-2TR	Anisakis simplex protein	10186	9	102.8	9	2	26.3	1.08972	0.123953	0.193468	0.846592	1518	1.01
ANAP5503-1PR	Anisakis pegreffii protein	58823	6.15	994.06	61	23	55.3	1.08972	0.123952	0.193463	0.846597	1519	1.00934
ANAH5976-1PR	Anisakis hybrid protein	13463	4.63	217.63	14	5	45.1	1.01448	0.0207472	-0.192881	0.847052	1520	1.00922
ANAS1128-3TR	Anisakis simplex protein^AANAH1195-1PR Anisakis hybrid protein^AANAH1195-2PR Anisakis hybrid protein	22352	10.4	329.35	16	8	56.3	1.01461	0.0209313	-0.192192	0.847592	1521	1.0092
ANAP3678-1PR	Anisakis pegreffii protein	154777	4.66	2974.23	175	54	51.8	1.08934	0.123449	0.191579	0.848072	1522	1.00911
ANAS3563-14TR	Anisakis simplex protein	73226	5.14	1637.04	105	28	54.7	1.08934	0.123449	0.191579	0.848072	1523	1.00844
ANAS3563-4TR	Anisakis simplex protein	63500	4.84	1571.42	100	26	57.8	1.08934	0.123449	0.191579	0.848072	1524	1.00778
ANAP465-29PR	Anisakis pegreffii protein	212267	5.58	3434.38	275	84	51	1.08929	0.123384	0.191337	0.848261	1525	1.00735
ANAS19190-3TR	Anisakis simplex protein	23473	4.97	438.73	35	7	22.5	1.01485	0.0212664	-0.190938	0.848575	1526	1.00706
ANAP201-10PR	Anisakis pegreffii protein	25880	5.79	1798.73	172	39	90.8	1.01491	0.0213509	-0.190621	0.848823	1527	1.00669
ANAP187-22PR	Anisakis pegreffii protein	107331	5.53	3905.9	338	93	81.8	1.01491	0.0213545	-0.190608	0.848833	1528	1.00604
ANAH6541-16PR	Anisakis hybrid protein^AANAH6541-17PR Anisakis hybrid protein	41319	5.54	123.52	8	4	17.7	1.01493	0.0213839	-0.190498	0.848919	1529	1.00549
ANAP2590-6PR	Anisakis pegreffii protein	49530	5.13	1496.49	127	30	52	1.01508	0.0215922	-0.189718	0.84953	1530	1.00556
ANAH1769-1PR	Anisakis hybrid protein	72951	5.42	309.98	16	10	25.2	1.0151	0.0216222	-0.189606	0.849618	1531	1.005
ANAS1432-4TR	Anisakis simplex protein^AANAP151-2PR Anisakis pegreffii protein^AANAP151-3PR Anisakis pegreffii protein	19950	10.46	369.17	22	8	48	1.01535	0.0219836	-0.188253	0.850679	1532	1.0056
ANAS3396-1TR	Anisakis simplex protein	12251	5.62	157.83	4	3	71.9	1.01539	0.0220302	-0.188078	0.850815	1533	1.00511
ANAH21356-1PR	Anisakis hybrid protein	12471	4.43	80.68	9	2	21.4	1.08854	0.122388	0.18761	0.851183	1534	1.00488
ANAS455-1TR	Anisakis simplex protein	57424	6.52	2514.04	201	51	87	1.01548	0.0221611	-0.187588	0.8512	1535	1.00425
ANAS1633-2TR	Anisakis simplex protein^AANAS1633-1TR Anisakis simplex protein^AANAS1633-4TR Anisakis simplex protein	39742	9.29	1822.23	115	31	84.2	1.01564	0.0223878	-0.18674	0.851865	1536	1.00438
ANAS5909-3TR	Anisakis simplex protein	31374	7.12	99.89	5	3	20.6	1.0883	0.122082	0.186462	0.852082	1537	1.00398
ANAS7239-1TR	Anisakis simplex protein	10229	6.3	226.8	16	5	52.6	1.01611	0.0230554	-0.18424	0.853825	1538	1.00538
ANAS5375-1TR	Anisakis simplex protein	44195	6.22	802.62	54	17	48.6	1.0876	0.121149	0.18297	0.854822	1539	1.0059
ANAS4059-2TR	Anisakis simplex protein	19422	5.71	375.26	19	7	58.8	1.08732	0.120778	0.181581	0.855912	1540	1.00653
ANAH3559-1PR	Anisakis hybrid protein	15001	6.89	91.48	7	2	26.2	1.08713	0.120529	0.180648	0.856644	1541	1.00674
ANAH745-5PR	Anisakis hybrid protein	26796	4.76	582.49	40	13	43.5	1.01717	0.0245608	-0.178605	0.858248	1542	1.00797
ANAP5296-1PR	Anisakis pegreffii protein	123337	6.21	561.63	28	13	30.2	1.08664	0.119869	0.178177	0.858584	1543	1.00771
ANAH7388-2PR	Anisakis hybrid protein	59295	8.15	750.53	37	19	41.4	1.08645	0.11962	0.177246	0.859315	1544	1.00791
ANAS15298-1TR	Anisakis simplex protein	32775	6.18	258.88	9	7	44.6	1.01743	0.0249301	-0.177222	0.859334	1545	1.00728
ANAS4468-5TR	Anisakis simplex protein^AANAS4468-4TR Anisakis simplex protein	57762	5.91	1388.74	83	30	66.5	1.01749	0.025011	-0.17692	0.859572	1546	1.00691
ANAS12038-5TR	Anisakis simplex protein	45176	8.89	128.16	10	3	17.2	1.01756	0.0251208	-0.176508	0.859894	1547	1.00664
ANAP2841-2PR	Anisakis pegreffii protein^AANAH5947-3PR Anisakis hybrid protein	25150	10.12	288.67	14	8	28.5	1.08605	0.119093	0.175273	0.860865	1548	1.00712
ANAP2296-29PR	Anisakis pegreffii protein	16212	6.15	284.73	11	5	60.3	1.08597	0.118984	0.174865	0.861186	1549	1.00685
ANAP3151-1PR	Anisakis pegreffii protein	33065	5.92	346.96	18	9	39.9	1.08597	0.118982	0.174857	0.861192	1550	1.00621
ANAP343-12PR	Anisakis pegreffii protein	11034	4.65	131.43	13	3	32.6	1.08563	0.118538	0.173194	0.862499	1551	1.00708
ANAS1260-17TR	Anisakis simplex protein	13039	4.27	144.27	13	3	47.2	1.08563	0.118538	0.173194	0.862499	1552	1.00643
ANAP201-3PR	Anisakis pegreffii protein	12982	5.38	856.54	71	18	69.9	1.01819	0.0260137	-0.173166	0.862521	1553	1.00581
ANAS46-4TR	Anisakis simplex protein	39632	9.79	517.75	39	9	53.7	1.08522	0.117989	0.17114	0.864113	1554	1.00702
ANAS6804-26TR	Anisakis simplex protein	162883	5.29	2762.98	208	64	58.3	1.0852	0.117966	0.171053	0.864182	1555	1.00645
ANAS3334-2TR	Anisakis simplex protein^AANAS3334-3TR Anisakis simplex protein^AANAS3334-1TR Anisakis simplex protein^AANAS3334-4TR Anisakis simplex protein	18802	7.82	92.67	6	2	22.1	1.08494	0.117612	0.169729	0.865223	1556	1.00702
ANAP1122-3PR	Anisakis pegreffii protein	57165	4.82	327.63	15	7	40.4	1.08481	0.117444	0.169102	0.865717	1557	1.00694
ANAH6465-1PR	Anisakis hybrid protein	20541	9.25	80.06	5	2	18.6	1.08465	0.117224	0.168275	0.866367	1558	1.00705
ANAP275-4PR	Anisakis pegreffii protein	39461	5.5	91.35	11	2	6.5	1.01924	0.0274903	-0.167638	0.866868	1559	1.00699
ANAH2767-5PR	Anisakis hybrid protein	67794	5.67	1564.94	109	31	50.8	1.01926	0.0275261	-0.167504	0.866973	1560	1.00647
ANAP4655-10PR	Anisakis pegreffii protein	65852	4.8	705.26	56	16	51.9	1.08448	0.117003	0.167448	0.867018	1561	1.00587
ANAP4655-17PR	Anisakis pegreffii protein	65618	4.77	705.26	56	16	52	1.08448	0.117003	0.167448	0.867018	1562	1.00523
ANAS2187-4TR	Anisakis simplex protein^AANAP32-1PR Anisakis pegreffii protein^AANAP32-2PR Anisakis pegreffii protein^AANAH3222-2PR Anisakis hybrid protein	15047	5.07	480.13	32	11	92.9	1.01962	0.0280277	-0.165627	0.868451	1563	1.00625
ANAS2289-12TR	Anisakis simplex protein	22103	6.4	146.21	6	4	38.3	1.01974	0.0281953	-0.164999	0.868945	1564	1.00618
ANAS1830-5TR	Anisakis simplex protein	53054	5.28	500.78	26	12	46.5	1.02023	0.0288959	-0.162377	0.871009	1565	1.00792
ANAS1359-16TR	Anisakis simplex protein	25233	5.28	569.95	31	13	58.3	1.02026	0.0289347	-0.162231	0.871124	1566	1.00741
ANAS166-1TR	Anisakis simplex protein	38486	5.34	1244.98	109	24	57.9	1.02029	0.0289781	-0.162069	0.871251	1567	1.00692
ANAS1786-1TR	Anisakis simplex protein	29366	6.2	95.36	6	3	35.1	1.02029	0.0289845	-0.162045	0.871271	1568	1.0063
ANAS1073-5TR	Anisakis simplex protein	21599	9.23	587.61	41	12	61.5	1.02035	0.0290571	-0.161773	0.871485	1569	1.0059
ANAS26165-1TR	Anisakis simplex protein	28219	5.08	1635.23	121	31	82	1.02035	0.0290637	-0.161749	0.871504	1570	1.00528
ANAP201-12PR	Anisakis pegreffii protein	40854	4.94	3118.97	273	65	81.8	1.02042	0.0291583	-0.161394	0.871783	1571	1.00496
ANAH935-4PR	Anisakis hybrid protein	18787	9.63	624.08	50	11	55.3	1.02042	0.0291583	-0.161394	0.871783	1572	1.00432
ANAS934-2TR	Anisakis simplex protein	12834	9.69	412.46	34	8	69.6	1.02064	0.0294717	-0.160221	0.872707	1573	1.00475
ANAS4366-1TR	Anisakis simplex protein	13840	6.36	218.28	7	6	33.6	1.02065	0.0294868	-0.160165	0.872751	1574	1.00416
P04264	Keratin, type II cytoskeletal 1 (Contact-Cont) OS=Homo sapiens GN=KRT1 PE=1 SV=6	70316	8.15	375.74	28	11	24.4	1.08299	0.115017	0.160015	0.872869	1575	1.00366
ANAP766-8PR	Anisakis pegreffii protein	23881	4.88	2066.61	262	35	83.2	1.02082	0.0297283	-0.15926	0.873464	1576	1.00371
ANAP257-23PR	Anisakis pegreffii protein	14283	7.94	664.86	64	12	63.2	1.08283	0.11481	0.15924	0.87348	1577	1.00309
ANAS61-1TR	Anisakis simplex protein^AANAP3690-1PR Anisakis pegreffii protein^AANAP3690-3PR Anisakis pegreffii protein	11167	7.96	109.32	7	3	29.1	1.02083	0.0297455	-0.159196	0.873514	1578	1.00249
ANAH5406-1PR	Anisakis hybrid protein	55466	5.42	560.18	31	14	52.8	1.08252	0.114397	0.157693	0.874698	1579	1.00322
ANAS12-7TR	Anisakis simplex protein^AANAP8385-1PR Anisakis pegreffii protein^AANAH11517-1PR Anisakis hybrid protein	11346	9.27	68.25	4	2	36.5	1.02118	0.0302383	-0.157352	0.874968	1580	1.00289
ANAH3241-2PR	Anisakis hybrid protein	52147	4.99	347.48	38	10	30.3	1.02122	0.0302972	-0.157131	0.875142	1581	1.00246
ANAS1910-1TR	Anisakis simplex protein	165917	4.61	2361.32	122	54	57.6	1.02142	0.0305742	-0.156094	0.875959	1582	1.00276
ANAH245-3PR	Anisakis hybrid protein	36736	9.38	610.13	50	16	51	1.08206	0.11378	0.155384	0.876518	1583	1.00276
ANAH900-1PR	Anisakis hybrid protein	30836	4.92	1111.16	94	22	60.7	1.02169	0.0309609	-0.154646	0.8771	1584	1.0028
ANAP337-22PR	Anisakis pegreffii protein	75562	5.37	2157.52	149	46	62.8	1.02171	0.0309901	-0.154537	0.877186	1585	1.00226
ANAP337-23PR	Anisakis pegreffii protein	76676	5.69	2096.87	145	44	61.4	1.02171	0.0309901	-0.154537	0.877186	1586	1.00163
ANAP5627-12PR	Anisakis pegreffii protein	127438	5.54	667.07	44	18	23.2	1.02179	0.0311011	-0.154122	0.877514	1587	1.00137
ANAS1765-15TR	Anisakis simplex protein	19376	6.77	870.81	58	16	78	1.0219	0.0312512	-0.15356	0.877957	1588	1.00125
ANAH30-10PR	Anisakis hybrid protein	16069	9.64	54.92	5	2	20.6	1.02195	0.0313231	-0.15329	0.878169	1589	1.00086
ANAH4365-7PR	Anisakis hybrid protein	114918	5.54	1525.43	95	38	45.8	1.08158	0.113138	0.152982	0.878413	1590	1.00051
ANAS2794-9TR	Anisakis simplex protein	116407	5.71	1927.47	108	44	57.8	1.02287	0.0326186	-0.148441	0.881995	1591	1.00396
ANAH1345-7PR	Anisakis hybrid protein	123833	8.97	60.51	4	2	4.9	1.02289	0.0326555	-0.148303	0.882104	1592	1.00345
ANAP1104-1PR	Anisakis pegreffii protein	54365	5.12	162.51	12	5	15.5	1.02295	0.0327291	-0.148027	0.882321	1593	1.00307
ANAP6780-2PR	Anisakis pegreffii protein	57968	6	529.01	29	12	43.6	1.02299	0.0327977	-0.14777	0.882524	1594	1.00267
ANAS3491-3TR	Anisakis simplex protein^AANAS3491-4TR Anisakis simplex protein	29924	9.59	1141.44	92	26	65.3	1.02315	0.0330191	-0.146942	0.883178	1595	1.00278
ANAP3678-9PR	Anisakis pegreffii protein	168156	4.8	3059.43	179	57	49.5	1.08037	0.111524	0.14694	0.883179	1596	1.00215
ANAH6071-3PR	Anisakis hybrid protein	96576	5.2	2594.03	185	59	60.8	1.02317	0.0330426	-0.146854	0.883247	1597	1.0016
ANAP8396-1PR	Anisakis pegreffii protein	59138	5.87	1350.78	82	30	64.7	1.08027	0.111388	0.146429	0.883582	1598	1.00136
ANAS810-1TR	Anisakis simplex protein^AANAS810-2TR Anisakis simplex protein^AANAS810-4TR Anisakis simplex protein	39047	6.69	3359.37	298	69	89.2	1.02326	0.0331688	-0.146381	0.883621	1599	1.00077
ANAH87-7PR	Anisakis hybrid protein	85145	7.62	360.47	14	10	18.1	1.07955	0.110425	0.142826	0.886428	1600	1.00333
ANAS428-1TR	Anisakis simplex protein	38743	6.51	534.76	35	13	51.1	1.02401	0.0342328	-0.142398	0.886766	1601	1.00308
ANAH10779-1PR	Anisakis hybrid protein	61340	8.26	123.62	6	4	16.9	1.02403	0.034265	-0.142278	0.886861	1602	1.00256
ANAH780-7PR	Anisakis hybrid protein	27381	5.52	638.11	30	11	54.7	1.02434	0.034695	-0.140668	0.888132	1603	1.00337
ANAH13866-1PR	Anisakis hybrid protein	17636	4.45	96.71	4	2	58.5	1.02447	0.0348757	-0.139992	0.888667	1604	1.00335
ANAS2673-1TR	Anisakis simplex protein	58256	7.22	159.23	7	6	24.1	1.07882	0.109452	0.13918	0.889308	1605	1.00345
ANAP1066-6PR	Anisakis pegreffii protein	30867	6.08	1205.83	105	22	64.8	1.02463	0.0351074	-0.139124	0.889352	1606	1.00287
ANAS1155-4TR	Anisakis simplex protein^AANAS1155-3TR Anisakis simplex protein^AANAS1155-2TR Anisakis simplex protein^AANAS1155-1TR Anisakis simplex protein^AANAS1155-7TR Anisakis simplex protein	125519	6.83	975.35	54	23	39.1	1.02476	0.0352931	-0.138429	0.889901	1607	1.00287
ANAS1970-1TR	Anisakis simplex protein	85710	5.87	1624.14	114	40	62.1	1.02489	0.0354658	-0.137783	0.890412	1608	1.00282
ANAS1000-2TR	Anisakis simplex protein^AANAS1000-1TR Anisakis simplex protein	26806	4.68	91.76	3	2	23.8	1.02491	0.0354977	-0.137663	0.890507	1609	1.0023
ANAP133-2PR	Anisakis pegreffii protein^AANAP133-1PR Anisakis pegreffii protein	14857	9.85	121.71	5	5	48.7	1.02538	0.036153	-0.13521	0.892446	1610	1.00386
ANAH955-2PR	Anisakis hybrid protein	60843	6.17	310.25	17	10	36.2	1.07802	0.108381	0.135174	0.892474	1611	1.00327
ANAP75-10PR	Anisakis pegreffii protein	71063	5.67	5678.83	589	126	79.8	1.07796	0.108301	0.134872	0.892713	1612	1.00292
ANAP4751-8PR	Anisakis pegreffii protein^AANAP4751-9PR Anisakis pegreffii protein	29827	9.43	249.49	16	6	31.6	1.07781	0.1081	0.134122	0.893306	1613	1.00296
ANAS2086-19TR	Anisakis simplex protein	35894	6.09	216.79	16	6	27.2	1.07781	0.1081	0.134122	0.893306	1614	1.00234
ANAP187-16PR	Anisakis pegreffii protein	127344	5.67	5084.49	402	113	81.9	1.02575	0.0366775	-0.133247	0.893998	1615	1.0025
ANAS84-1TR	Anisakis simplex protein	22715	5.37	52.58	2	2	49.5	1.02576	0.0366959	-0.133178	0.894053	1616	1.00194
ANAP686-4PR	Anisakis pegreffii protein	10438	4.58	344.02	18	7	98.8	1.02577	0.0367117	-0.133119	0.8941	1617	1.00137
ANAH1261-4PR	Anisakis hybrid protein	27729	5.28	138.19	7	4	42.5	1.07751	0.107703	0.132633	0.894483	1618	1.00118
ANAH483-5PR	Anisakis hybrid protein	423126	5.31	4827	256	125	48.8	1.02592	0.0369227	-0.132329	0.894724	1619	1.00083
ANAH1725-5PR	Anisakis hybrid protein	33496	6.34	858.82	84	21	62.4	1.02601	0.0370411	-0.131885	0.895075	1620	1.00061
ANAH328-8PR	Anisakis hybrid protein	61689	9.28	82.09	4	3	18.3	1.07735	0.107492	0.131845	0.895107	1621	1.00002
ANAP3223-4PR	Anisakis pegreffii protein	57336	8.61	57.14	3	2	24.6	1.07723	0.107328	0.131232	0.895592	1622	0.999949
ANAS2704-7TR	Anisakis simplex protein	44807	6.16	57.14	3	2	20.6	1.07723	0.107328	0.131232	0.895592	1623	0.999333
ANAS2897-3TR	Anisakis simplex protein^AANAS2897-1TR Anisakis simplex protein^AANAS2897-2TR Anisakis simplex protein	26008	9.36	936.79	65	16	65.9	1.02613	0.0372159	-0.131231	0.895593	1624	0.998718
ANAS13132-1TR	Anisakis simplex protein	22875	9.84	49.94	2	2	15.3	1.0772	0.107284	0.131066	0.895723	1625	0.998249
ANAS3058-2TR	Anisakis simplex protein^AANAS3058-3TR Anisakis simplex protein^AANAS3058-1TR Anisakis simplex protein^AANAP2455-1PR Anisakis pegreffii protein^AANAP2455-2PR Anisakis pegreffii protein	18399	9.79	551.51	32	16	87.7	1.0262	0.0373086	-0.130884	0.895867	1626	0.997795
ANAP1823-7PR	Anisakis pegreffii protein	57652	6.03	345.35	17	9	41.9	1.07716	0.107234	0.13088	0.89587	1627	0.997185
ANAH46-4PR	Anisakis hybrid protein	91528	7.28	3611.27	285	72	68.7	1.02636	0.0375354	-0.130035	0.896539	1628	0.997317
ANAH722-1PR	Anisakis hybrid protein	65868	5.94	43.12	2	2	4.2	1.07663	0.106516	0.128193	0.897996	1629	0.998325
ANAH2207-5PR	Anisakis hybrid protein	19740	9.3	135.01	13	3	25.8	1.02701	0.0384447	-0.126631	0.899232	1630	0.999086
ANAH8849-1PR	Anisakis hybrid protein	25176	9.36	274.56	15	8	49.2	1.02704	0.038489	-0.126465	0.899364	1631	0.998619
ANAH2207-6PR	Anisakis hybrid protein	18877	5.85	297.16	23	6	37.7	1.02708	0.0385514	-0.126231	0.899549	1632	0.998212
ANAH1382-10PR	Anisakis hybrid protein	58074	4.45	664.32	53	17	48.4	1.02724	0.0387736	-0.1254	0.900207	1633	0.998331
ANAS2772-5TR	Anisakis simplex protein	14164	5.55	293.13	13	6	43.8	1.02725	0.0387906	-0.125336	0.900257	1634	0.997776
ANAP2639-6PR	Anisakis pegreffii protein	39336	8.09	284.65	22	8	41.2	1.02726	0.0388019	-0.125294	0.900291	1635	0.997203
ANAH3960-3PR	Anisakis hybrid protein	64542	6.79	365.41	18	10	43	1.02732	0.0388891	-0.124967	0.900549	1636	0.99688
ANAH2206-1PR	Anisakis hybrid protein	77713	5.28	226.5	9	6	19.5	1.02746	0.0390863	-0.124229	0.901134	1637	0.996917
ANAP7207-2PR	Anisakis pegreffii protein	18434	5.39	79.92	3	2	28.6	1.02746	0.0390863	-0.124229	0.901134	1638	0.996308
ANAP3338-2PR	Anisakis pegreffii protein	22463	7.77	811.93	63	15	87.1	1.02758	0.0392527	-0.123606	0.901627	1639	0.996245
ANAH906-6PR	Anisakis hybrid protein	118480	4.62	2027.78	101	42	52.9	1.07509	0.10446	0.120495	0.904091	1640	0.998359
ANAS101-19TR	Anisakis simplex protein^AANAS101-20TR Anisakis simplex protein^AANAS101-21TR Anisakis simplex protein^AANAS101-18TR Anisakis simplex protein	17017	8.64	107.11	76	3	14.4	1.02829	0.040254	-0.119858	0.904596	1641	0.998307
ANAS1028-1TR	Anisakis simplex protein	294680	4.94	1080.1	59	31	23.5	1.07468	0.103907	0.118425	0.905731	1642	0.998952
ANAH1593-1PR	Anisakis hybrid protein	12568	11.29	168.87	11	6	61.9	1.0286	0.0406843	-0.118247	0.905872	1643	0.998499
ANAP3353-2PR	Anisakis pegreffii protein	17530	5.29	161.91	14	4	33.6	1.02861	0.0406904	-0.118224	0.90589	1644	0.997912
ANAP26-14PR	Anisakis pegreffii protein	292611	5.32	981.94	50	26	18.8	1.07389	0.10284	0.11443	0.908897	1645	1.00062
ANAS18723-2TR	Anisakis simplex protein	9240	6.02	200.07	8	3	27.8	1.0737	0.102596	0.113518	0.90962	1646	1.0008
ANAH6327-1PR	Anisakis hybrid protein	58210	5.71	162.72	6	4	18	1.0737	0.102586	0.113479	0.909651	1647	1.00023
ANAP7293-1PR	Anisakis pegreffii protein	33091	5.8	48.83	2	2	7.3	1.02982	0.0423988	-0.111829	0.910959	1648	1.00106
ANAP261-1PR	Anisakis pegreffii protein	19139	8.83	588.55	56	11	92.1	1.02996	0.0425888	-0.111118	0.911523	1649	1.00107
ANAH3489-5PR	Anisakis hybrid protein	32091	5.48	209.28	18	6	34.5	1.07312	0.101814	0.11059	0.911942	1650	1.00092
ANAH2473-1PR	Anisakis hybrid protein^AANAH2473-2PR Anisakis hybrid protein	51142	4.75	944.94	77	23	61.7	1.07302	0.101676	0.110072	0.912352	1651	1.00077
ANAH5053-1PR	Anisakis hybrid protein	16591	5.79	429.66	25	9	67.2	1.03053	0.0433906	-0.108116	0.913903	1652	1.00186
ANAS163-10TR	Anisakis simplex protein^AANAS163-9TR Anisakis simplex protein^AANAP150-1PR Anisakis pegreffii protein	36046	5.2	464.36	37	10	50.3	1.03056	0.0434276	-0.107978	0.914013	1653	1.00138
ANAH418-2PR	Anisakis hybrid protein	33601	5.25	141.01	5	3	24.9	1.03083	0.043807	-0.106557	0.91514	1654	1.00201
ANAH1826-2PR	Anisakis hybrid protein	34899	8.89	892.62	80	23	79.2	1.0309	0.0439061	-0.106187	0.915434	1655	1.00172
ANAH1821-9PR	Anisakis hybrid protein	43036	5.21	1819.6	141	31	91	1.03091	0.0439178	-0.106143	0.915469	1656	1.00116
ANAH108-4PR	Anisakis hybrid protein	11480	6.19	445.87	39	11	78.7	1.07212	0.100469	0.105555	0.915936	1657	1.00106
ANAH3817-5PR	Anisakis hybrid protein	25260	5.99	516.75	48	10	58.5	1.07212	0.100466	0.105543	0.915945	1658	1.00047
ANAP533-1PR	Anisakis pegreffii protein	33936	6.14	3162.79	285	65	91.1	1.0311	0.0441881	-0.105131	0.916272	1659	1.00022
ANAH287-2PR	Anisakis hybrid protein	35575	9.15	102.31	3	2	5.8	1.03122	0.0443482	-0.104531	0.916748	1660	1.00014
ANAH2374-7PR	Anisakis hybrid protein	16227	5.14	103.48	10	3	36.8	1.07186	0.100116	0.104234	0.916983	1661	0.999793
ANAS2998-16TR	Anisakis simplex protein	23522	5.56	223.3	11	4	59.8	1.07179	0.10002	0.103875	0.917269	1662	0.999503
ANAP3992-3PR	Anisakis pegreffii protein^AANAP3992-4PR Anisakis pegreffii protein	36677	5.98	200.21	13	4	25.7	1.0717	0.0999004	0.103426	0.917625	1663	0.999289
ANAH7296-4PR	Anisakis hybrid protein	50943	9.09	261.8	16	7	28.4	1.03143	0.0446474	-0.103412	0.917636	1664	0.998702
ANAS12837-6TR	Anisakis simplex protein	37781	9.15	153.81	10	5	29.8	1.03143	0.0446474	-0.103412	0.917636	1665	0.998102
ANAP115-2PR	Anisakis pegreffii protein	40754	7.6	1129.54	79	23	56.9	1.07162	0.0997904	0.103014	0.917951	1666	0.997845
ANAS1638-2TR	Anisakis simplex protein^AANAS1638-1TR Anisakis simplex protein^AANAS1638-3TR Anisakis simplex protein^AANAS1638-4TR Anisakis simplex protein^AANAS1638-5TR Anisakis simplex protein^AANAP1144-1PR Anisakis pegreffii protein^AANAP1144-2PR Anisakis pegr	18602	11.55	107.49	6	3	35.8	1.07154	0.0996919	0.102646	0.918244	1667	0.997565
ANAP2452-1PR	Anisakis pegreffii protein	67502	6.25	547.2	29	15	46.3	1.07147	0.0995914	0.102269	0.918543	1668	0.997291
ANAS4673-3TR	Anisakis simplex protein^AANAS4673-1TR Anisakis simplex protein	20389	7.74	176.31	15	6	27.5	1.0319	0.0453095	-0.100933	0.919604	1669	0.997844
ANAP3344-1PR	Anisakis pegreffii protein^AANAP3344-13PR Anisakis pegreffii protein^AANAP3344-12PR Anisakis pegreffii protein^AANAP3344-10PR Anisakis pegreffii protein^AANAP3344-11PR Anisakis pegreffii protein	79051	5.95	490.74	20	12	39.1	1.03193	0.0453515	-0.100776	0.919729	1670	0.997382
ANAP3344-2PR	Anisakis pegreffii protein^AANAP3344-4PR Anisakis pegreffii protein	81017	6.14	490.74	20	12	38.5	1.03193	0.0453515	-0.100776	0.919729	1671	0.996785
ANAP288-11PR	Anisakis pegreffii protein^AANAP288-10PR Anisakis pegreffii protein^AANAH108-1PR Anisakis hybrid protein	60358	5.71	4494.8	381	82	77.9	1.03202	0.0454654	-0.100349	0.920067	1672	0.996556
ANAH85-49PR	Anisakis hybrid protein	17070	6.1	1100.55	61	17	68.8	1.03212	0.0456088	-0.0998125	0.920493	1673	0.996421
ANAP187-24PR	Anisakis pegreffii protein	55841	8.9	1679.26	128	34	61.9	1.07081	0.0987063	0.0989562	0.921173	1674	0.996562
ANAH2104-1PR	Anisakis hybrid protein	34595	8.76	1684.99	98	29	89.1	1.03233	0.0459036	-0.0987088	0.92137	1675	0.996179
ANAS2794-14TR	Anisakis simplex protein	181726	5.44	2563.63	149	63	53.1	1.07062	0.0984505	0.0979985	0.921933	1676	0.996194
ANAH3964-6PR	Anisakis hybrid protein	28734	6	75.19	5	3	14.1	1.07049	0.0982757	0.0973442	0.922453	1677	0.996161
ANAS5415-1TR	Anisakis simplex protein^AANAS5415-3TR Anisakis simplex protein^AANAS5415-2TR Anisakis simplex protein	25609	5.57	158.31	10	4	22.6	1.03261	0.0462997	-0.0972262	0.922547	1678	0.995669
ANAS4142-2TR	Anisakis simplex protein^AANAP536-1PR Anisakis pegreffii protein^AANAP536-4PR Anisakis pegreffii protein^AANAP536-3PR Anisakis pegreffii protein^AANAH631-1PR Anisakis hybrid protein^AANAH631-3PR Anisakis hybrid protein	19170	11.06	268.9	18	7	63.9	1.07017	0.097842	0.0957205	0.923743	1679	0.996366
ANAS1765-9TR	Anisakis simplex protein	21046	5.91	829.4	64	17	73	1.06976	0.0972914	0.0936594	0.92538	1680	0.997537
ANAS699-1TR	Anisakis simplex protein	9771	7.85	251.5	46	5	23.8	1.06969	0.0971968	0.0933053	0.925661	1681	0.997247
ANAH945-1PR	Anisakis hybrid protein	21749	8.83	348.94	23	7	48.4	1.03337	0.047363	-0.0932457	0.925708	1682	0.996705
ANAH7041-3PR	Anisakis hybrid protein^AANAH7041-2PR Anisakis hybrid protein^AANAH7041-1PR Anisakis hybrid protein	23539	9.04	150.65	7	3	33.5	1.03362	0.0477087	-0.0919517	0.926736	1683	0.997219
ANAS1538-3TR	Anisakis simplex protein	18054	8.76	72.14	3	2	26	1.03369	0.0478064	-0.0915858	0.927027	1684	0.99694
ANAP1737-1PR	Anisakis pegreffii protein^AANAP1737-3PR Anisakis pegreffii protein^AANAP1737-6PR Anisakis pegreffii protein^AANAP1737-9PR Anisakis pegreffii protein^AANAP1737-8PR Anisakis pegreffii protein^AANAP1737-2PR Anisakis pegreffii protein	77703	6.38	1152.93	72	24	57.9	1.06929	0.096652	0.0912658	0.927281	1685	0.996621
ANAH1381-6PR	Anisakis hybrid protein	12766	4.85	712.27	52	14	97.1	1.03382	0.0479836	-0.0909225	0.927554	1686	0.996323
ANAP1182-1PR	Anisakis pegreffii protein	11265	9.52	332.77	32	7	62.8	1.03384	0.0480169	-0.0907977	0.927653	1687	0.995839
ANAP1307-2PR	Anisakis pegreffii protein	29297	8.2	468.25	28	10	57.4	1.03415	0.0484502	-0.0891759	0.928942	1688	0.996632
ANAP3992-8PR	Anisakis pegreffii protein^AANAP3992-6PR Anisakis pegreffii protein^AANAP3992-5PR Anisakis pegreffii protein	48115	7.59	383.75	26	8	30.3	1.0342	0.048516	-0.0889294	0.929138	1689	0.996252
ANAS1751-3TR	Anisakis simplex protein	15662	8.9	521.69	48	11	69.1	1.03422	0.0485417	-0.0888333	0.929214	1690	0.995744
ANAH263-2PR	Anisakis hybrid protein	53554	8.7	2433.22	190	47	84.1	1.0343	0.0486539	-0.0884131	0.929548	1691	0.995513
ANAS1072-47TR	Anisakis simplex protein	16735	8.05	430.67	43	10	41.9	1.03437	0.0487508	-0.0880506	0.929836	1692	0.995233
ANAP3061-3PR	Anisakis pegreffii protein	46946	6.28	201.81	16	5	29	1.06851	0.0956044	0.0873442	0.930398	1693	0.995246
ANAS142-25TR	Anisakis simplex protein^AANAS142-30TR Anisakis simplex protein^AANAS142-28TR Anisakis simplex protein^AANAS142-29TR Anisakis simplex protein	38298	4.9	146.85	9	5	24.7	1.06836	0.0954035	0.086592	0.930996	1694	0.995297
ANAS6069-1TR	Anisakis simplex protein^AANAH7436-1PR Anisakis hybrid protein	17337	9.85	102.94	8	3	22	1.06836	0.0954029	0.0865899	0.930998	1695	0.994712
ANAP183-11PR	Anisakis pegreffii protein	14429	8.75	62.51	4	2	18.9	1.03481	0.0493707	-0.0857299	0.931681	1696	0.994855
ANAS7532-3TR	Anisakis simplex protein	56064	4.42	1013.57	53	19	54.2	1.03494	0.049546	-0.0850739	0.932203	1697	0.994826
ANAP2877-1PR	Anisakis pegreffii protein	14514	5.34	174.66	19	4	55.8	1.03495	0.0495579	-0.0850294	0.932238	1698	0.994277
ANAS7532-6TR	Anisakis simplex protein	29211	4.34	531.99	28	10	43.1	1.03501	0.049646	-0.0846992	0.932501	1699	0.993972
ANAP4510-1PR	Anisakis pegreffii protein	16800	8.68	138.39	5	5	35.8	1.03527	0.0500137	-0.0833228	0.933595	1700	0.994553
ANAS6228-1TR	Anisakis simplex protein	45946	9.21	149.35	6	4	25.9	1.0356	0.050469	-0.0816185	0.93495	1701	0.995411
ANAH1725-2PR	Anisakis hybrid protein	35654	6.95	821.8	75	20	59.9	1.03562	0.0505004	-0.0815008	0.935044	1702	0.994926
ANAP1437-2PR	Anisakis pegreffii protein	18590	5.95	383.16	27	6	40.6	1.03563	0.0505108	-0.0814622	0.935074	1703	0.994374
ANAS529-7TR	Anisakis simplex protein	58381	6.31	518.97	28	14	50.6	1.06727	0.0939188	0.0810344	0.935415	1704	0.994152
ANAP2077-2PR	Anisakis pegreffii protein^AANAH6766-2PR Anisakis hybrid protein	28673	8.71	178.15	11	6	33.9	1.03603	0.0510677	-0.0793773	0.936732	1705	0.994969
ANAP1761-4PR	Anisakis pegreffii protein	110193	5.21	8613.59	697	155	87.2	1.06663	0.093056	0.0778043	0.937984	1706	0.995714
ANAP10440-6PR	Anisakis pegreffii protein	33810	5.13	868.21	42	15	69.9	1.03651	0.0517364	-0.076874	0.938724	1707	0.995916
ANAP1937-2PR	Anisakis pegreffii protein	64304	6.2	2495.83	192	50	84.5	1.03707	0.0525172	-0.0739512	0.941049	1708	0.997799
ANAH4365-4PR	Anisakis hybrid protein	99654	5.43	1629.04	93	39	54.9	1.06586	0.092019	0.0739225	0.941072	1709	0.997239
ANAS5537-1TR	Anisakis simplex protein	40239	6.18	1055.24	83	22	58.8	1.06582	0.0919629	0.0737124	0.941239	1710	0.996833
ANAS196-13TR	Anisakis simplex protein	29460	9.71	677.63	69	14	64.9	1.03721	0.0527043	-0.0732507	0.941607	1711	0.996639
ANAH7638-7PR	Anisakis hybrid protein	41773	6.95	66.34	3	2	11	1.03728	0.0527998	-0.0728931	0.941891	1712	0.996358
ANAP187-13PR	Anisakis pegreffii protein	83139	5.34	3362.91	253	71	84	1.06549	0.0915177	0.0720458	0.942565	1713	0.996489
ANAH854-2PR	Anisakis hybrid protein^AANAH854-3PR Anisakis hybrid protein	32579	6.23	1380.13	119	27	85.6	1.0654	0.0913902	0.0715686	0.942945	1714	0.996309
ANAH1938-1PR	Anisakis hybrid protein^AANAH1938-2PR Anisakis hybrid protein	13310	7.03	232.17	26	5	25	1.0654	0.0913902	0.0715686	0.942945	1715	0.995728
ANAH2636-4PR	Anisakis hybrid protein	12119	8.82	407.39	35	10	82.8	1.06533	0.0913033	0.0712433	0.943204	1716	0.995421
ANAH1079-5PR	Anisakis hybrid protein^AANAH1079-7PR Anisakis hybrid protein	22871	9.45	159.02	6	4	38.7	1.0381	0.0539522	-0.0685792	0.945325	1717	0.997078
ANAP257-21PR	Anisakis pegreffii protein	20975	6.89	1584.29	128	23	92.7	1.06473	0.0904828	0.0681719	0.945649	1718	0.996839
ANAP193-1PR	Anisakis pegreffii protein^AANAP193-2PR Anisakis pegreffii protein	149032	4.61	1822.63	100	41	47.5	1.03873	0.0548161	-0.0653453	0.947899	1719	0.99863
ANAS131-9TR	Anisakis simplex protein	27014	9.48	1417.7	128	28	56.1	1.06396	0.0894456	0.0642889	0.94874	1720	0.998935
ANAP8918-1PR	Anisakis pegreffii protein	74850	9.43	372.04	22	12	36.3	1.06384	0.089278	0.0636616	0.94924	1721	0.99888
ANAP7218-1PR	Anisakis pegreffii protein	218469	5.65	572.39	25	15	17.5	1.03909	0.0553216	-0.0634528	0.949406	1722	0.998475
ANAP2590-2PR	Anisakis pegreffii protein	28041	5.33	759.3	53	16	55	1.0638	0.0892205	0.0634463	0.949411	1723	0.997901
ANAP2552-3PR	Anisakis pegreffii protein	48665	8.47	449.84	29	14	51.1	1.06363	0.0889954	0.0626036	0.950082	1724	0.998027
ANAP822-2PR	Anisakis pegreffii protein	31197	4.63	162.8	7	4	19.1	1.06345	0.0887481	0.061678	0.950819	1725	0.998222
ANAH2371-1PR	Anisakis hybrid protein	15024	7.08	793.35	64	17	88.7	1.06326	0.0884962	0.0607351	0.95157	1726	0.998432
ANAP980-6PR	Anisakis pegreffii protein	27544	5.01	450.18	21	11	58.4	1.06312	0.0883091	0.0600346	0.952128	1727	0.998439
ANAH107-1PR	Anisakis hybrid protein^AANAH107-2PR Anisakis hybrid protein^AANAH107-3PR Anisakis hybrid protein	23908	8.99	432.47	44	14	67.2	1.03993	0.0564912	-0.0590748	0.952893	1728	0.998662
ANAS1437-1TR	Anisakis simplex protein^AANAS1437-3TR Anisakis simplex protein^AANAP940-1PR Anisakis pegreffii protein^AANAP940-2PR Anisakis pegreffii protein	15675	11.26	152.41	9	5	29.2	1.06271	0.08775	0.0579416	0.953795	1729	0.99903
ANAP763-1PR	Anisakis pegreffii protein^AANAP763-2PR Anisakis pegreffii protein^AANAP763-3PR Anisakis pegreffii protein	28942	6.6	58.42	2	2	23	1.04024	0.0569142	-0.0574911	0.954154	1730	0.998828
ANAS31-1TR	Anisakis simplex protein	14701	11.8	87.75	3	2	44	1.06245	0.0873977	0.0566226	0.954846	1731	0.998975
ANAH263-5PR	Anisakis hybrid protein	30933	6.45	798.55	61	19	84.5	1.06241	0.0873435	0.0564197	0.955007	1732	0.998567
ANAH9370-4PR	Anisakis hybrid protein^AANAH9370-1PR Anisakis hybrid protein	12509	5.24	318.62	22	7	46	1.06228	0.0871698	0.0557697	0.955525	1733	0.998532
ANAH2970-7PR	Anisakis hybrid protein	41285	6.78	1188.12	86	26	71.4	1.06228	0.0871652	0.0557525	0.955539	1734	0.997971
ANAS659-3TR	Anisakis simplex protein	35260	6.28	245.01	16	7	26.2	1.0617	0.0863791	0.0528097	0.957884	1735	0.999843
ANAH590-1PR	Anisakis hybrid protein	13273	8.66	317.22	23	8	73.7	1.04114	0.0581697	-0.0527913	0.957898	1736	0.999282
ANAS287-2TR	Anisakis simplex protein	18259	9.51	613.5	65	12	39.9	1.06137	0.0859243	0.051107	0.95924	1737	1.00011
ANAP25086-1PR	Anisakis pegreffii protein^AANAP25086-2PR Anisakis pegreffii protein	9822	9.99	127.24	11	4	37.7	1.0611	0.085564	0.0497584	0.960315	1738	1.00065
ANAP1722-4PR	Anisakis pegreffii protein	93950	7.91	2948.47	210	53	75.3	1.0611	0.0855638	0.0497576	0.960316	1739	1.00008
ANAS1850-1TR	Anisakis simplex protein	86495	8.14	3000.6	209	53	79.6	1.0611	0.0855638	0.0497576	0.960316	1740	0.999501
ANAH2651-2PR	Anisakis hybrid protein^AANAH2651-1PR Anisakis hybrid protein	15965	10.31	318.94	19	9	63.3	1.04182	0.0591034	-0.0492961	0.960683	1741	0.999309
ANAH655-12PR	Anisakis hybrid protein	65239	5.13	4153.98	268	84	81.7	1.04187	0.0591799	-0.0490097	0.960912	1742	0.998973
ANAH424-2PR	Anisakis hybrid protein^AANAH424-4PR Anisakis hybrid protein	40236	4.53	575.26	40	14	45	1.04194	0.0592693	-0.048675	0.961178	1743	0.998677
ANAH23486-1PR	Anisakis hybrid protein	69298	8.31	438.4	25	14	41.2	1.06084	0.0852039	0.0484105	0.961389	1744	0.998323
ANAS5161-14TR	Anisakis simplex protein	38679	5.6	3357.96	348	71	85.1	1.06077	0.0851106	0.048061	0.961668	1745	0.99804
ANAH3422-3PR	Anisakis hybrid protein	33690	5.77	748.4	48	16	48.9	1.06061	0.0849008	0.0472755	0.962294	1746	0.998118
ANAH1821-2PR	Anisakis hybrid protein	47221	5.25	2382.47	184	39	91	1.04234	0.0598278	-0.0465842	0.962845	1747	0.998118
ANAS1065-3TR	Anisakis simplex protein^AANAP327-2PR Anisakis pegreffii protein^AANAP327-1PR Anisakis pegreffii protein	18183	10.46	534.07	28	10	65.6	1.04249	0.0600322	-0.045819	0.963455	1748	0.998179
ANAP872-2PR	Anisakis pegreffii protein	48562	5.46	2123.44	166	36	86.2	1.04266	0.0602709	-0.0449256	0.964167	1749	0.998345
ANAH8157-1PR	Anisakis hybrid protein	45372	6.68	541.98	28	13	43.5	1.04288	0.0605795	-0.0437701	0.965088	1750	0.998728
ANAH2371-3PR	Anisakis hybrid protein	29601	8.29	1199.64	85	23	65.9	1.04333	0.0611936	-0.0414713	0.96692	1751	1.00005
ANAS739-1TR	Anisakis simplex protein	29917	4.75	125.22	5	3	12.2	1.04427	0.0624955	-0.0365977	0.970806	1752	1.0035
ANAS2003-18TR	Anisakis simplex protein	21130	5.55	234.76	14	6	52.1	1.05843	0.0819309	0.0361581	0.971156	1753	1.00329
ANAS676-11TR	Anisakis simplex protein	29429	5.43	1714.99	104	34	71.2	1.05843	0.0819246	0.0361345	0.971175	1754	1.00274
ANAS2320-2TR	Anisakis simplex protein	32211	7.82	121.73	6	4	22.9	1.05834	0.0818005	0.0356697	0.971546	1755	1.00255
ANAS644-1TR	Anisakis simplex protein	14693	7.26	56.57	2	2	32.1	1.05805	0.0814086	0.0342029	0.972715	1756	1.00318
ANAS13074-1TR	Anisakis simplex protein	36212	8.11	83.82	4	3	11.8	1.04492	0.0633975	-0.0332211	0.973498	1757	1.00342
ANAH455-1PR	Anisakis hybrid protein	15914	7.01	1117.74	89	20	93.8	1.04493	0.0634013	-0.0332069	0.97351	1758	1.00286
ANAS5398-4TR	Anisakis simplex protein	73883	5.21	362.23	14	10	27.2	1.04496	0.0634471	-0.0330355	0.973646	1759	1.00243
ANAH346-7PR	Anisakis hybrid protein	47602	8.03	2599.5	225	41	75.2	1.04509	0.0636318	-0.032344	0.974198	1760	1.00243
ANAP1066-8PR	Anisakis pegreffii protein	15303	10.04	363.92	48	9	43.9	1.04524	0.0638353	-0.0315821	0.974805	1761	1.00248
ANAH1171-5PR	Anisakis hybrid protein	22362	4.71	1064.33	149	20	66.5	1.05746	0.0806014	0.031181	0.975125	1762	1.00224
ANAH769-9PR	Anisakis hybrid protein	37694	6.35	465.11	24	9	49.5	1.0454	0.0640535	-0.0307653	0.975457	1763	1.00201
ANAP3919-1PR	Anisakis pegreffii protein	13229	5.48	387.27	40	9	81.7	1.04551	0.064209	-0.0301832	0.975921	1764	1.00192
ANAP7541-2PR	Anisakis pegreffii protein	61297	8.48	407.91	18	10	28.6	1.04569	0.0644508	-0.0292782	0.976643	1765	1.0021
ANAS8472-1TR	Anisakis simplex protein	19142	8.67	114.4	8	4	31	1.04569	0.0644508	-0.0292782	0.976643	1766	1.00153
ANAH906-5PR	Anisakis hybrid protein	113915	4.64	1731.16	89	36	49.8	1.05689	0.0798303	0.0282945	0.977427	1767	1.00177
ANAS4417-1TR	Anisakis simplex protein	62958	5.52	332.44	25	9	23.7	1.05633	0.0790628	0.0254214	0.979719	1768	1.00355
ANAH1720-10PR	Anisakis hybrid protein^AANAH1720-9PR Anisakis hybrid protein	53204	5.93	545.57	25	14	36.6	1.04644	0.0654913	-0.0253831	0.979749	1769	1.00301
ANAP1180-8PR	Anisakis pegreffii protein	42478	7.68	478.95	24	12	61.1	1.04658	0.065689	-0.0246432	0.98034	1770	1.00305
ANAH326-2PR	Anisakis hybrid protein	11059	9.27	89.82	9	3	40.5	1.04663	0.065756	-0.024392	0.98054	1771	1.00269
ANAS171-1TR	Anisakis simplex protein	29099	8.24	56.33	3	2	26.4	1.04668	0.0658247	-0.0241349	0.980745	1772	1.00233
ANAH436-10PR	Anisakis hybrid protein	13475	9.17	275.91	25	4	41.3	1.056	0.0786133	0.0237388	0.981061	1773	1.00209
ANAP3678-15PR	Anisakis pegreffii protein	23845	5.5	64.32	5	2	18.9	1.0559	0.0784685	0.0231967	0.981493	1774	1.00196
ANAP9213-4PR	Anisakis pegreffii protein^AANAP9213-1PR Anisakis pegreffii protein	15932	5.77	622.49	43	12	90.4	1.04692	0.0661528	-0.0229066	0.981725	1775	1.00164
ANAP14961-1PR	Anisakis pegreffii protein	35762	9.41	249.82	14	7	40.8	1.05575	0.0782716	0.0224597	0.982081	1776	1.00144
ANAP1929-7PR	Anisakis pegreffii protein	18398	11.57	224.16	16	6	64.6	1.05568	0.0781723	0.0220878	0.982378	1777	1.00117
ANAP187-12PR	Anisakis pegreffii protein	96482	5.82	3979.47	301	90	78.7	1.05554	0.0779802	0.0213685	0.982952	1778	1.0012
ANAS605-1TR	Anisakis simplex protein	31216	5.02	1167.57	79	21	73	1.05538	0.0777626	0.020554	0.983601	1779	1.00129
ANAP1363-5PR	Anisakis pegreffii protein	34344	8.8	276.85	18	6	36.3	1.05535	0.0777265	0.020419	0.983709	1780	1.00084
ANAS1409-1TR	Anisakis simplex protein^AANAP269-1PR Anisakis pegreffii protein^AANAH2049-1PR Anisakis hybrid protein	15324	9.39	241.68	17	5	49.2	1.04746	0.0668904	-0.0201456	0.983927	1781	1.0005
ANAS23573-2TR	Anisakis simplex protein	72798	7.94	563.57	35	14	27.3	1.05518	0.0774877	0.0195251	0.984422	1782	1.00044
ANAH232-2PR	Anisakis hybrid protein	41466	6.28	191.9	9	5	31.4	1.04764	0.0671403	-0.0192101	0.984673	1783	1.00014
ANAH117-1PR	Anisakis hybrid protein	16708	6.28	157.57	9	4	29.7	1.04766	0.0671686	-0.0191041	0.984758	1784	0.999662
ANAP257-19PR	Anisakis pegreffii protein	21128	9.87	889.64	63	10	59	1.05491	0.0771198	0.0181478	0.985521	1785	0.999876
ANAP3722-1PR	Anisakis pegreffii protein	45053	6.32	185.02	7	5	16.3	1.05489	0.0770868	0.0180242	0.98562	1786	0.999416
ANAP53-4PR	Anisakis pegreffii protein^AANAP53-5PR Anisakis pegreffii protein	24434	10.88	336.08	20	8	55.6	1.05487	0.0770632	0.017936	0.98569	1787	0.998928
ANAS2969-9TR	Anisakis simplex protein	37852	5.92	1452.13	119	26	67	1.05478	0.0769401	0.0174751	0.986058	1788	0.998742
ANAH2337-3PR	Anisakis hybrid protein	57096	6.22	210.71	9	6	21.9	1.05437	0.0763807	0.0153809	0.987728	1789	0.999875
ANAP623-1PR	Anisakis pegreffii protein^AANAP623-2PR Anisakis pegreffii protein^AANAP623-4PR Anisakis pegreffii protein^AANAH1199-6PR Anisakis hybrid protein	18648	5.39	233.35	11	6	60.8	1.04853	0.0683674	-0.0146164	0.988338	1790	0.999933
ANAP462-5PR	Anisakis pegreffii protein	71074	6.25	1811.04	114	33	61	1.05365	0.0753963	0.011696	0.990668	1791	1.00173
ANAS3191-7TR	Anisakis simplex protein	49165	5	43.53	3	2	11.1	1.05354	0.0752388	0.0111064	0.991139	1792	1.00165
ANAH1796-1PR	Anisakis hybrid protein	78128	6.16	149.88	6	4	13.5	1.04941	0.0695743	-0.0100985	0.991943	1793	1.0019
ANAP1866-1PR	Anisakis pegreffii protein	32474	5.24	924.67	72	20	60.7	1.0529	0.0743631	0.00782802	0.993754	1794	1.00317
ANAH101-3PR	Anisakis hybrid protein	45401	8.29	582.14	49	13	31.4	1.04985	0.0701836	-0.00781747	0.993763	1795	1.00262
ANAH1111-2PR	Anisakis hybrid protein	48941	5.31	3212.32	230	62	81.7	1.04993	0.0702905	-0.00741731	0.994082	1796	1.00238
ANAP3344-6PR	Anisakis pegreffii protein	81555	5.56	794.72	51	24	49.2	1.05282	0.0742531	0.00741643	0.994083	1797	1.00183
ANAS3240-4TR	Anisakis simplex protein	30612	9.06	298.88	17	8	42.9	1.05273	0.0741308	0.00695847	0.994448	1798	1.00164
ANAS19590-1TR	Anisakis simplex protein	45043	5.25	579.68	37	13	53.5	1.05268	0.0740661	0.00671637	0.994641	1799	1.00128
ANAH343-2PR	Anisakis hybrid protein	58485	7.79	52.39	2	2	6.8	1.05027	0.0707666	-0.00563508	0.995504	1800	1.00159
ANAH23507-2PR	Anisakis hybrid protein	16783	6.06	115.49	4	3	26.6	1.05215	0.0733456	0.00401904	0.996793	1801	1.00233
ANAS2375-3TR	Anisakis simplex protein^AANAS2375-2TR Anisakis simplex protein^AANAP4698-1PR Anisakis pegreffii protein^AANAH6985-1PR Anisakis hybrid protein^AANAH6985-2PR Anisakis hybrid protein	28088	6.22	190.53	13	6	36.1	1.0521	0.0732726	0.00374608	0.997011	1802	1.00199
ANAH227-2PR	Anisakis hybrid protein^AANAH227-3PR Anisakis hybrid protein	23305	4.54	852.31	56	14	67.3	1.05209	0.0732575	0.00368946	0.997056	1803	1.00148
ANAH2505-3PR	Anisakis hybrid protein	23384	9	804.7	49	18	77.1	1.05208	0.0732408	0.00362674	0.997106	1804	1.00098
ANAS785-2TR	Anisakis simplex protein^AANAS785-5TR Anisakis simplex protein	9887	9.3	352.72	27	6	70.9	1.052	0.073137	0.00323841	0.997416	1805	1.00073
ANAP4987-3PR	Anisakis pegreffii protein^AANAP4987-2PR Anisakis pegreffii protein^AANAP4987-1PR Anisakis pegreffii protein	35645	5.06	198.44	18	5	47.2	1.05075	0.0714162	-0.00320355	0.997444	1806	1.00021
ANAP637-5PR	Anisakis pegreffii protein^AANAP637-4PR Anisakis pegreffii protein^AANAP637-3PR Anisakis pegreffii protein	64697	6.05	358.4	18	8	27.5	1.05193	0.0730431	0.00288693	0.997697	1807	0.999905
ANAH82-5PR	Anisakis hybrid protein	19643	9.71	399.51	45	7	39	1.05179	0.0728464	0.00215036	0.998284	1808	0.999941
ANAH1382-8PR	Anisakis hybrid protein	59004	4.63	530.02	44	14	39	1.05174	0.0727846	0.00191925	0.998469	1809	0.999573
ANAS2213-2TR	Anisakis simplex protein^AANAS2213-3TR Anisakis simplex protein^AANAS2213-1TR Anisakis simplex protein^AANAS2213-4TR Anisakis simplex protein^AANAS2213-8TR Anisakis simplex protein	79315	5.97	194.26	9	6	12.8	1.05164	0.0726407	0.00138044	0.998899	1810	0.99945
ANAH14750-1PR	Anisakis hybrid protein	31599	5.05	404.36	22	6	58.4	1.05147	0.0724117	0.000523183	0.999583	1811	0.999583

## Sheet: Hybrid1 vs Simplex2
prot_acc	prot_desc	prot_mass	prot_pi	prot_score	PSMs	Num_pept	prot_cover	Norm_117/116	Log2_Ratio	ZSCORE	pvalue	rank	FDR
ANAH1533-5PR	Anisakis hybrid protein	59785	6.3	67.31	2	2	6.7	4.6175	2.20711	8.34791	0	1	0
ANAH4433-8PR	Anisakis hybrid protein	17993	9.22	88.12	4	2	31.2	5.98315	2.5809	9.81343	0	2	0
ANAP9880-1PR	Anisakis pegreffii protein	40438	7.14	91.7	6	2	16.1	9.77178	3.28862	12.5882	0	3	0
ANAS4006-1TR	Anisakis simplex protein^AANAP1570-1PR Anisakis pegreffii protein^AANAH1292-2PR Anisakis hybrid protein	21004	5.26	50.88	3	2	26.5	12.8313	3.6816	14.1289	0	4	0
ANAP7276-17PR	Anisakis pegreffii protein^AANAP7276-16PR Anisakis pegreffii protein^AANAP7276-23PR Anisakis pegreffii protein	87311	5.91	74.86	7	2	7.2	65.1333	6.02532	23.3179	0	5	0
ANAH777-1PR	Anisakis hybrid protein	12508	4.54	455.69	43	8	52.5	0.129453	-2.9495	-11.8695	1.70524e-32	6	5.14698e-30
ANAH2130-3PR	Anisakis hybrid protein	39778	7.55	2163.83	193	40	76.2	4.49847	2.16943	8.20018	2.22045e-16	7	5.74461e-14
ANAS188-11TR	Anisakis simplex protein^AANAS188-6TR Anisakis simplex protein	18460	4.6	976.78	112	18	68	0.263411	-1.92461	-7.85125	4.11925e-15	8	9.32494e-13
ANAS2213-2TR	Anisakis simplex protein^AANAS2213-3TR Anisakis simplex protein^AANAS2213-1TR Anisakis simplex protein^AANAS2213-4TR Anisakis simplex protein^AANAS2213-8TR Anisakis simplex protein	79315	5.97	194.26	9	6	12.8	4.11293	2.04017	7.69337	1.44329e-14	9	2.90422e-12
ANAP17930-1PR	Anisakis pegreffii protein	10589	7.86	86.36	5	2	46.4	3.67197	1.87655	7.05189	1.76503e-12	10	3.19647e-10
ANAH695-8PR	Anisakis hybrid protein	32780	8.8	55.46	2	2	11.7	3.57966	1.83982	6.90788	4.91962e-12	11	8.09948e-10
ANAH4805-12PR	Anisakis hybrid protein	112275	5.27	139.82	9	4	8.8	0.32891	-1.60424	-6.59516	4.24803e-11	12	6.41098e-09
ANAP20095-1PR	Anisakis pegreffii protein	17908	4.67	159.24	6	3	33.6	3.2992	1.72212	6.4464	1.14541e-10	13	1.59564e-08
ANAH1378-1PR	Anisakis hybrid protein	10298	4.35	127.65	3	2	72.6	0.338945	-1.56088	-6.42515	1.31737e-10	14	1.70411e-08
ANAP10737-1PR	Anisakis pegreffii protein	26740	6.56	649.51	43	13	57.6	3.1742	1.66639	6.22793	4.72643e-10	15	5.70638e-08
ANAP228-1PR	Anisakis pegreffii protein^AANAP228-2PR Anisakis pegreffii protein	31687	5.93	180.78	8	4	35.5	3.04773	1.60773	5.99794	1.99841e-09	16	2.26195e-07
ANAP14229-1PR	Anisakis pegreffii protein	12416	9.25	109.27	6	4	34.8	2.99789	1.58395	5.90469	3.53318e-09	17	3.76388e-07
ANAH24424-1PR	Anisakis hybrid protein	10298	4.9	400.09	21	6	51.3	0.373996	-1.4189	-5.86853	4.39675e-09	18	4.42362e-07
ANAH4307-1PR	Anisakis hybrid protein	12926	5.5	104.16	9	3	35.6	2.94633	1.55892	5.80655	6.37739e-09	19	6.07866e-07
ANAS12312-1TR	Anisakis simplex protein^AANAS12312-2TR Anisakis simplex protein	67831	8.53	184.01	13	6	20.3	2.9412	1.5564	5.7967	6.76345e-09	20	6.1243e-07
ANAH9579-2PR	Anisakis hybrid protein	15379	5.58	464.74	32	11	61.9	2.94017	1.5559	5.79472	6.84363e-09	21	5.90181e-07
ANAS1813-1TR	Anisakis simplex protein	16278	5.02	641.11	30	12	71.5	2.93419	1.55296	5.7832	7.32931e-09	22	6.03336e-07
ANAS1813-2TR	Anisakis simplex protein	27624	6.64	696.74	43	16	64.4	2.81633	1.49382	5.5513	2.83549e-08	23	2.23264e-06
ANAH7542-3PR	Anisakis hybrid protein	40811	5.73	648.67	44	13	40.2	2.77257	1.47123	5.46274	4.68854e-08	24	3.5379e-06
ANAH1227-2PR	Anisakis hybrid protein	12183	4.7	359.73	39	9	79.8	0.402899	-1.31151	-5.44747	5.10919e-08	25	3.7011e-06
ANAP4471-3PR	Anisakis pegreffii protein	11510	4.92	192.14	31	5	63.6	0.402899	-1.31151	-5.44747	5.10919e-08	26	3.55875e-06
ANAS9683-5TR	Anisakis simplex protein^AANAS9683-4TR Anisakis simplex protein^AANAS9683-3TR Anisakis simplex protein	27554	8.95	988.23	80	19	66.8	2.75175	1.46035	5.42009	5.95687e-08	27	3.99552e-06
ANAH6141-1PR	Anisakis hybrid protein	15994	5.81	407.7	26	7	73.8	2.71883	1.44298	5.35201	8.69817e-08	28	5.62585e-06
ANAH9144-1PR	Anisakis hybrid protein	19455	7.79	160.77	7	5	41.1	2.69747	1.43161	5.3074	1.112e-07	29	6.94426e-06
ANAP667-16PR	Anisakis pegreffii protein	163686	8.65	297.86	18	10	13.1	2.69293	1.42918	5.29788	1.17152e-07	30	7.07209e-06
ANAP3002-1PR	Anisakis pegreffii protein	20911	9.32	53.95	4	2	15.5	0.417508	-1.26013	-5.24601	1.5543e-07	31	9.08011e-06
ANAP1108-1PR	Anisakis pegreffii protein	59744	6.52	72.6	3	2	9.9	2.64996	1.40597	5.20689	1.92036e-07	32	1.08681e-05
ANAS4145-3TR	Anisakis simplex protein^AANAS4145-2TR Anisakis simplex protein	21217	8.87	52.25	2	2	24.8	0.425817	-1.23169	-5.13453	2.82844e-07	33	1.55221e-05
ANAH777-4PR	Anisakis hybrid protein	11334	4.49	251.54	23	5	47.3	0.430501	-1.21591	-5.07266	3.92283e-07	34	2.08948e-05
ANAH8642-1PR	Anisakis hybrid protein	11216	6.56	115.8	9	3	46.1	2.57768	1.36607	5.05047	4.40721e-07	35	2.28041e-05
ANAP667-20PR	Anisakis pegreffii protein	71174	8.19	62.97	7	2	10.1	2.57349	1.36373	5.04127	4.62449e-07	36	2.32638e-05
ANAH22473-1PR	Anisakis hybrid protein	15810	5.04	151.88	5	4	39.1	2.56596	1.3595	5.02468	5.04262e-07	37	2.46816e-05
ANAP3585-1PR	Anisakis pegreffii protein	24715	9.16	88.24	8	2	29.6	2.54813	1.34944	4.98525	6.18809e-07	38	2.94911e-05
ANAH7512-3PR	Anisakis hybrid protein	22917	5.17	125.89	10	2	22.7	0.437679	-1.19206	-4.97913	6.38701e-07	39	2.96586e-05
ANAP4471-1PR	Anisakis pegreffii protein	11920	5.05	156.97	16	4	61.5	0.441671	-1.17895	-4.92776	8.31759e-07	40	3.76579e-05
ANAS852-3TR	Anisakis simplex protein	10940	7.08	70.42	3	2	15.2	2.50287	1.32358	4.88388	1.04018e-06	41	4.59457e-05
ANAP245-6PR	Anisakis pegreffii protein	139663	8.6	210.14	10	7	9.8	2.42216	1.27629	4.69847	2.62115e-06	42	0.000113021
ANAP245-9PR	Anisakis pegreffii protein^AANAP245-12PR Anisakis pegreffii protein	161045	8.66	213.91	11	7	9.2	2.42216	1.27629	4.69847	2.62115e-06	43	0.000110393
ANAH6329-2PR	Anisakis hybrid protein	35217	8.6	213.54	15	4	28.8	2.40078	1.26351	4.64833	3.34631e-06	44	0.000137731
ANAS18294-1TR	Anisakis simplex protein^AANAS18294-2TR Anisakis simplex protein	35294	7.98	624.54	46	14	44.6	2.39182	1.25811	4.62717	3.70691e-06	45	0.000149182
ANAH10496-4PR	Anisakis hybrid protein	33109	6.86	340.62	32	8	36.8	2.37531	1.24811	4.58798	4.47551e-06	46	0.000176199
ANAH2918-2PR	Anisakis hybrid protein	185065	8.85	233.41	11	8	8.3	2.36915	1.24437	4.57331	4.80085e-06	47	0.000184986
ANAS163-8TR	Anisakis simplex protein	11245	8.34	107	13	4	35.2	2.35903	1.23819	4.54908	5.38807e-06	48	0.000203287
ANAH695-16PR	Anisakis hybrid protein	81242	8.26	104.11	9	4	12.7	2.34491	1.22953	4.51513	6.3278e-06	49	0.00023387
ANAP13823-2PR	Anisakis pegreffii protein	31097	4.59	1812.42	131	36	83.4	0.478815	-1.06246	-4.47102	7.78459e-06	50	0.000281958
ANAP667-10PR	Anisakis pegreffii protein^AANAP667-9PR Anisakis pegreffii protein	164769	8.4	222.91	14	8	8.4	2.30023	1.20178	4.40631	1.05145e-05	51	0.000373367
ANAH1517-1PR	Anisakis hybrid protein	18664	6.52	132.96	6	2	40.3	0.489332	-1.03111	-4.34813	1.37302e-05	52	0.00047818
ANAH1517-2PR	Anisakis hybrid protein	18081	6.52	132.96	6	2	34.7	0.489332	-1.03111	-4.34813	1.37302e-05	53	0.000469158
ANAP258-1PR	Anisakis pegreffii protein	15650	4.86	456.97	43	12	73.9	0.49327	-1.01955	-4.3028	1.68655e-05	54	0.000565619
ANAS19069-1TR	Anisakis simplex protein	24384	4.68	159.07	8	4	26.4	2.19838	1.13644	4.15014	3.32269e-05	55	0.00109407
ANAP18637-1PR	Anisakis pegreffii protein	54097	8.33	88.14	4	3	17.9	2.18239	1.12591	4.10887	3.97608e-05	56	0.00128584
ANAH1652-3PR	Anisakis hybrid protein	25122	5.52	215.56	11	7	56.8	0.515492	-0.955978	-4.05354	5.04475e-05	57	0.00160282
ANAP9285-6PR	Anisakis pegreffii protein	89150	5.12	353.61	27	9	31.6	2.15035	1.10457	4.0252	5.69278e-05	58	0.00177752
ANAS5391-7TR	Anisakis simplex protein	56072	6.44	104.09	4	3	12	2.14199	1.09895	4.00316	6.25018e-05	59	0.00191849
ANAH695-1PR	Anisakis hybrid protein	52853	7.54	61.69	4	2	12.4	2.06076	1.04318	3.78449	0.000154023	60	0.00464893
ANAP2681-1PR	Anisakis pegreffii protein	16935	6.75	68.8	4	2	24.8	2.05754	1.04092	3.77566	0.000159587	61	0.00473789
ANAH3571-1PR	Anisakis hybrid protein	21528	5.85	273.89	50	4	21.3	2.04825	1.03439	3.75005	0.000176796	62	0.00516415
ANAP258-2PR	Anisakis pegreffii protein	17634	4.78	274.37	34	8	51.9	0.546156	-0.872616	-3.72671	0.000193997	63	0.00557665
ANAS4205-3TR	Anisakis simplex protein	22169	6.08	214.69	10	5	59.8	0.546528	-0.871632	-3.72285	0.000196985	64	0.00557405
ANAS4205-2TR	Anisakis simplex protein	11848	9.06	107.8	4	3	58.4	0.546528	-0.871632	-3.72285	0.000196985	65	0.00548829
ANAH23235-2PR	Anisakis hybrid protein	23392	9.21	203.13	16	4	50.8	1.98049	0.985859	3.55977	0.000371182	66	0.010185
ANAP2957-1PR	Anisakis pegreffii protein	18401	9.62	66.45	3	2	10.9	1.96615	0.975372	3.51865	0.000433743	67	0.011724
ANAP667-11PR	Anisakis pegreffii protein	99690	7.92	132.26	9	5	9.1	1.93277	0.950669	3.4218	0.000622081	68	0.0165675
ANAH9523-1PR	Anisakis hybrid protein	14893	4.49	365.44	15	5	37.3	0.581762	-0.781499	-3.36947	0.00075313	69	0.0197669
ANAS5445-8TR	Anisakis simplex protein	14469	9.86	122.61	6	2	29.1	1.90142	0.927078	3.32931	0.000870617	70	0.0225241
ANAP5435-12PR	Anisakis pegreffii protein^AANAP5435-10PR Anisakis pegreffii protein	88560	8.31	105.12	3	3	12.7	1.89972	0.925783	3.32423	0.000886626	71	0.0226152
ANAH2387-1PR	Anisakis hybrid protein	44638	4.93	84.16	4	2	7.8	1.89324	0.920854	3.30491	0.000950086	72	0.0238973
ANAH6263-15PR	Anisakis hybrid protein	32910	9.33	97.5	7	3	9.8	1.8931	0.920753	3.30451	0.000951432	73	0.0236033
ANAS2659-2TR	Anisakis simplex protein^AANAS2659-1TR Anisakis simplex protein	19039	6	489.38	33	10	49.7	0.589466	-0.76252	-3.29506	0.000984009	74	0.0240816
ANAP16888-4PR	Anisakis pegreffii protein	12386	7.75	219.27	27	4	31.5	1.87208	0.904642	3.24134	0.00118968	75	0.0287268
ANAS9234-1TR	Anisakis simplex protein^AANAP1417-1PR Anisakis pegreffii protein	10610	4.57	162.98	10	4	38.8	0.596662	-0.745015	-3.22643	0.00125347	76	0.0298688
ANAS1538-3TR	Anisakis simplex protein	18054	8.76	72.14	3	2	26	1.85904	0.894557	3.2018	0.0013657	77	0.0321207
ANAS1685-8TR	Anisakis simplex protein^AANAS1685-7TR Anisakis simplex protein	21702	6.22	116.54	8	4	28.3	1.84804	0.885998	3.16825	0.00153361	78	0.0356074
ANAS261-2TR	Anisakis simplex protein	21939	7.71	80.2	6	2	33.5	1.83634	0.876832	3.13231	0.00173437	79	0.0397587
ANAS3657-3TR	Anisakis simplex protein^AANAS3657-2TR Anisakis simplex protein^AANAS3657-1TR Anisakis simplex protein^AANAS3657-4TR Anisakis simplex protein	16165	5.91	906.83	103	23	84.3	0.606874	-0.720531	-3.13043	0.00174549	80	0.0395135
ANAS9434-1TR	Anisakis simplex protein	20353	5.1	43.08	2	2	24.5	0.60878	-0.716006	-3.11269	0.00185389	81	0.0414493
ANAS1262-11TR	Anisakis simplex protein	21948	9.57	87.59	5	3	34.9	1.81981	0.863785	3.08116	0.00206197	82	0.0455394
ANAP975-1PR	Anisakis pegreffii protein	10048	8.89	88.67	5	2	55.7	1.8196	0.863619	3.08051	0.00206649	83	0.0450893
ANAS2554-4TR	Anisakis simplex protein	31895	5.79	69.24	5	2	17.4	0.61312	-0.705759	-3.07252	0.00212262	84	0.0457626
ANAH11654-2PR	Anisakis hybrid protein	10491	10.45	81.08	8	2	40	1.81635	0.861039	3.07039	0.00213778	85	0.0455473
ANAS2314-6TR	Anisakis simplex protein	66947	4.99	56.76	2	2	13.2	1.81608	0.860826	3.06955	0.00214378	86	0.0451441
ANAP3619-1PR	Anisakis pegreffii protein	55082	6.1	64.82	2	2	13.5	1.80976	0.855797	3.04984	0.00228964	87	0.0476615
ANAS3712-1TR	Anisakis simplex protein	22453	5.95	341.77	19	8	63.7	0.615807	-0.69945	-3.04778	0.00230538	88	0.0474437
ANAH884-1PR	Anisakis hybrid protein	12384	4.22	180.22	10	4	41.6	0.619677	-0.690411	-3.01234	0.00259239	89	0.0527508
ANAH3310-1PR	Anisakis hybrid protein^AANAH3310-3PR Anisakis hybrid protein^AANAH3310-4PR Anisakis hybrid protein	12994	10.58	189.13	16	5	47.5	1.79213	0.841673	2.99446	0.00274928	90	0.0553216
ANAH3118-1PR	Anisakis hybrid protein	22885	5.53	493.87	31	12	54.2	0.621892	-0.685264	-2.99216	0.00277008	91	0.0551276
ANAS5228-2TR	Anisakis simplex protein^AANAP1913-3PR Anisakis pegreffii protein	19209	10.23	198.89	7	3	27.8	1.79122	0.840946	2.99161	0.00277507	92	0.0546266
ANAH926-5PR	Anisakis hybrid protein^AANAH926-4PR Anisakis hybrid protein^AANAH926-6PR Anisakis hybrid protein	17374	6.49	95.97	2	2	25.7	1.7855	0.836332	2.97352	0.00294404	93	0.0573297
ANAP4751-8PR	Anisakis pegreffii protein^AANAP4751-9PR Anisakis pegreffii protein	29827	9.43	249.49	16	6	31.6	1.77913	0.831168	2.95328	0.00314421	94	0.0605762
ANAS2086-19TR	Anisakis simplex protein	35894	6.09	216.79	16	6	27.2	1.77913	0.831168	2.95328	0.00314421	95	0.0599386
ANAS3610-1TR	Anisakis simplex protein^AANAH5108-1PR Anisakis hybrid protein^AANAH5108-2PR Anisakis hybrid protein^AANAH5108-5PR Anisakis hybrid protein	19467	4.74	340.66	18	5	23.8	0.626767	-0.674	-2.948	0.00319837	96	0.0603359
ANAP258-4PR	Anisakis pegreffii protein	17669	4.7	769.27	58	17	82.1	0.628099	-0.670935	-2.93598	0.00332491	97	0.0620764
ANAH3237-6PR	Anisakis hybrid protein	23871	4.82	127.01	7	3	11.7	0.630527	-0.665369	-2.91416	0.00356646	98	0.0659067
ANAS1215-5TR	Anisakis simplex protein^AANAS1215-4TR Anisakis simplex protein^AANAS1215-3TR Anisakis simplex protein	17726	9.66	366.97	16	7	62	0.631362	-0.663461	-2.90668	0.00365287	99	0.0668216
ANAS9650-1TR	Anisakis simplex protein	198929	5.09	79.11	4	2	4.3	1.7603	0.815821	2.89311	0.00381453	100	0.0690812
ANAP582-1PR	Anisakis pegreffii protein^AANAP582-2PR Anisakis pegreffii protein	139165	5.16	103.57	4	3	12.1	0.640793	-0.642071	-2.82282	0.0047604	101	0.0853573
ANAS10380-1TR	Anisakis simplex protein	12320	8.12	60.81	4	2	25	1.73238	0.792752	2.80266	0.00506832	102	0.0899875
ANAS5241-1TR	Anisakis simplex protein	11689	7.68	75.3	3	2	19.1	0.644517	-0.633711	-2.79004	0.00527017	103	0.0926629
ANAH718-5PR	Anisakis hybrid protein	10895	9.17	142.73	9	4	40.5	0.648017	-0.625896	-2.7594	0.00579079	104	0.100838
ANAP6001-2PR	Anisakis pegreffii protein^AANAH2120-7PR Anisakis hybrid protein	14304	9	213.57	15	6	67.5	0.649747	-0.622049	-2.74432	0.00606369	105	0.104584
ANAP1661-1PR	Anisakis pegreffii protein	11034	4.69	864.69	83	19	92.8	0.65139	-0.618407	-2.73004	0.00633267	106	0.108193
ANAP1821-4PR	Anisakis pegreffii protein	69189	5.1	138.9	8	4	9.2	1.69519	0.76145	2.67993	0.00736365	107	0.124632
ANAH17107-2PR	Anisakis hybrid protein	14481	10.76	86.29	6	3	58.8	1.69248	0.759138	2.67087	0.0075655	108	0.126862
ANAH3274-2PR	Anisakis hybrid protein	10718	11.62	86.29	6	3	46.3	1.69248	0.759138	2.67087	0.0075655	109	0.125698
ANAH2374-103PR	Anisakis hybrid protein	13506	6.95	71.25	8	2	28.4	0.659663	-0.6002	-2.65865	0.00784535	110	0.129163
ANAH2967-4PR	Anisakis hybrid protein	26184	4.74	110.67	4	2	23	0.659943	-0.599587	-2.65625	0.00790147	111	0.128915
ANAP998-12PR	Anisakis pegreffii protein^AANAP998-10PR Anisakis pegreffii protein^AANAP998-9PR Anisakis pegreffii protein	23326	9.1	1374.28	117	23	78.3	0.661551	-0.596076	-2.64249	0.00822999	112	0.133076
ANAH5172-1PR	Anisakis hybrid protein	20062	5.25	890.57	74	18	72.2	0.662458	-0.594099	-2.63473	0.00842036	113	0.134949
ANAH192-6PR	Anisakis hybrid protein	11708	5.02	500.55	47	9	60	0.664048	-0.59064	-2.62117	0.00876283	114	0.139206
ANAH188-10PR	Anisakis hybrid protein	18281	9.84	174.65	10	4	63.9	1.67613	0.745131	2.61595	0.00889793	115	0.140123
ANAH979-1PR	Anisakis hybrid protein	22137	9.44	1409.53	153	26	76.9	0.666923	-0.584408	-2.59674	0.00941136	116	0.146931
ANAS510-1TR	Anisakis simplex protein	54832	6.41	273.47	12	7	31.6	0.667724	-0.582677	-2.58995	0.00959894	117	0.148578
ANAH7041-3PR	Anisakis hybrid protein^AANAH7041-2PR Anisakis hybrid protein^AANAH7041-1PR Anisakis hybrid protein	23539	9.04	150.65	7	3	33.5	1.66724	0.737462	2.58589	0.00971291	118	0.149068
ANAS2086-16TR	Anisakis simplex protein	13045	9.26	117.84	8	3	50.9	1.66515	0.73565	2.57878	0.00991497	119	0.150891
ANAP4325-3PR	Anisakis pegreffii protein	10160	6.15	117.96	10	3	62.3	0.669059	-0.579794	-2.57865	0.00991875	120	0.14969
ANAP3280-2PR	Anisakis pegreffii protein^AANAP3280-4PR Anisakis pegreffii protein^AANAH458-1PR Anisakis hybrid protein	18715	5.44	963.12	67	18	76.2	0.670213	-0.577308	-2.5689	0.0102021	121	0.152694
ANAH3624-1PR	Anisakis hybrid protein	10906	6.7	78.35	4	3	18.1	1.66064	0.731736	2.56344	0.0103642	122	0.153849
ANAS981-1TR	Anisakis simplex protein^AANAS981-2TR Anisakis simplex protein	15574	8.72	202.37	18	5	42.6	0.672952	-0.571425	-2.54584	0.0109016	123	0.16051
ANAS946-8TR	Anisakis simplex protein	23553	6.25	47.11	6	2	17.8	1.65433	0.726248	2.54192	0.0110246	124	0.161013
ANAP1536-2PR	Anisakis pegreffii protein	26452	6.74	77.75	2	2	24.5	1.65416	0.7261	2.54134	0.0110429	125	0.15999
ANAS9223-1TR	Anisakis simplex protein^AANAP8798-4PR Anisakis pegreffii protein^AANAP8798-3PR Anisakis pegreffii protein^AANAP8798-2PR Anisakis pegreffii protein^AANAP8798-6PR Anisakis pegreffii protein^AANAH20686-1PR Anisakis hybrid protein	15767	10.55	152.29	12	4	38	1.64936	0.721905	2.52489	0.0115734	126	0.166345
ANAS309-6TR	Anisakis simplex protein	19950	5.06	55.26	6	2	31.8	0.675462	-0.566053	-2.52478	0.0115772	127	0.165089
ANAS875-2TR	Anisakis simplex protein	20947	5.2	76.59	3	3	30.7	0.675495	-0.565983	-2.5245	0.0115863	128	0.163928
ANAH5032-5PR	Anisakis hybrid protein	10477	8.82	78.11	8	2	34.6	0.676149	-0.564586	-2.51902	0.0117681	129	0.16521
ANAH1936-17PR	Anisakis hybrid protein	20178	10.05	83.07	8	2	24.8	0.677638	-0.561413	-2.50658	0.0121905	130	0.169822
ANAS4400-1TR	Anisakis simplex protein	9326	11.33	111.7	10	3	22.5	0.678241	-0.56013	-2.50155	0.0123651	131	0.17094
ANAS3124-3TR	Anisakis simplex protein	20862	9.3	78.61	3	3	28.1	0.679157	-0.558182	-2.49392	0.0126342	132	0.173338
ANAP669-2PR	Anisakis pegreffii protein	58443	5.06	325.55	18	9	29	1.63976	0.713485	2.49188	0.0127069	133	0.173024
ANAP17810-1PR	Anisakis pegreffii protein	22535	6.58	520.84	17	9	54.8	1.63866	0.712513	2.48807	0.0128438	134	0.173584
ANAS208-2TR	Anisakis simplex protein	20549	10.46	269.45	22	6	54.5	1.63762	0.711598	2.48448	0.0129741	135	0.174045
ANAS6606-4TR	Anisakis simplex protein	32173	7.15	103.07	5	3	12.2	0.681461	-0.553297	-2.47476	0.0133325	136	0.177538
ANAP425-1PR	Anisakis pegreffii protein^AANAP425-6PR Anisakis pegreffii protein	17603	9.55	1224.5	136	23	78.7	0.681831	-0.552515	-2.4717	0.0134474	137	0.177761
ANAP425-4PR	Anisakis pegreffii protein	13605	9.89	800.24	77	17	83.5	0.681831	-0.552515	-2.4717	0.0134474	138	0.176472
ANAH893-2PR	Anisakis hybrid protein	46664	5.2	42.97	2	2	11	1.63311	0.707623	2.4689	0.013553	139	0.176579
ANAS7857-1TR	Anisakis simplex protein	14621	4.53	721.64	39	15	82.9	0.683114	-0.549801	-2.46106	0.0138529	140	0.179197
ANAH1267-2PR	Anisakis hybrid protein	9992	5.43	75.5	3	2	47.5	0.683672	-0.548624	-2.45644	0.014032	141	0.180227
ANAP24202-1PR	Anisakis pegreffii protein	11007	5.69	446.76	31	9	78	0.684259	-0.547385	-2.45158	0.014223	142	0.181393
ANAH494-2PR	Anisakis hybrid protein	15646	9.37	737.42	72	16	63	0.684318	-0.54726	-2.45109	0.0142423	143	0.180369
ANAH9319-1PR	Anisakis hybrid protein	13889	9.73	61.01	2	2	15.6	1.62704	0.702252	2.44784	0.0143716	144	0.180743
ANAS84-1TR	Anisakis simplex protein	22715	5.37	52.58	2	2	49.5	0.687305	-0.540977	-2.42646	0.0152469	145	0.190428
ANAP770-2PR	Anisakis pegreffii protein	9592	5.56	91.16	5	2	40	0.687878	-0.539775	-2.42175	0.0154461	146	0.191595
ANAS1679-11TR	Anisakis simplex protein	21781	9.3	91.16	5	2	21.5	0.687878	-0.539775	-2.42175	0.0154461	147	0.190292
ANAS6350-1TR	Anisakis simplex protein	9216	6.71	243.49	10	4	39.3	0.689294	-0.536809	-2.41012	0.0159474	148	0.19514
ANAP145-11PR	Anisakis pegreffii protein	18620	10.14	247.48	20	6	63.1	1.61304	0.689786	2.39896	0.0164416	149	0.199837
ANAH1302-5PR	Anisakis hybrid protein	19461	5.44	136.54	7	3	46.1	0.690876	-0.533502	-2.39715	0.0165231	150	0.199489
ANAP845-13PR	Anisakis pegreffii protein	37932	6.41	136.54	7	3	22.1	0.690876	-0.533502	-2.39715	0.0165231	151	0.198168
ANAH169-1PR	Anisakis hybrid protein	27650	5.46	91.83	8	2	23.5	1.61251	0.689306	2.39708	0.0165263	152	0.196902
ANAS8-364TR	Anisakis simplex protein	32462	9.47	514.51	33	9	31.5	0.691711	-0.531759	-2.39032	0.0168337	153	0.199254
ANAS2998-4TR	Anisakis simplex protein	16582	4.96	311.11	11	5	56.8	0.692103	-0.530941	-2.38711	0.0169814	154	0.199696
ANAS8-579TR	Anisakis simplex protein	16652	8.88	275.98	26	6	39.8	0.692153	-0.530838	-2.38671	0.0169999	155	0.198625
ANAP725-8PR	Anisakis pegreffii protein	39982	5.69	116.4	6	3	15	1.60385	0.681536	2.36662	0.0179515	156	0.208398
ANAP596-1PR	Anisakis pegreffii protein	40754	4.74	130.08	5	2	15.8	0.694657	-0.525628	-2.36628	0.0179678	157	0.207259
ANAS5354-2TR	Anisakis simplex protein	14850	9.3	58.33	3	2	34.8	1.59893	0.677109	2.34926	0.0188107	158	0.215609
ANAH2890-5PR	Anisakis hybrid protein	9647	4.6	92.71	4	2	50	1.59829	0.676531	2.34699	0.0189256	159	0.215562
ANAS2276-15TR	Anisakis simplex protein	29424	5.12	108.45	10	3	20	0.698366	-0.517945	-2.33616	0.019483	160	0.220524
ANAP6993-1PR	Anisakis pegreffii protein^AANAP6993-2PR Anisakis pegreffii protein^AANAP6993-4PR Anisakis pegreffii protein	124914	4.63	66.16	5	3	5.3	0.699358	-0.515896	-2.32813	0.0199054	161	0.223905
ANAS543-3TR	Anisakis simplex protein	21902	5.25	917.69	74	19	66.1	0.699469	-0.515667	-2.32723	0.019953	162	0.223055
ANAH8585-1PR	Anisakis hybrid protein^AANAH8585-2PR Anisakis hybrid protein	65269	7.1	72.42	4	2	7.6	1.59218	0.671006	2.32533	0.0200542	163	0.222811
ANAS3269-1TR	Anisakis simplex protein	165343	5.55	49.25	3	2	9	1.59012	0.669132	2.31798	0.0204501	164	0.225824
ANAS1601-1TR	Anisakis simplex protein^AANAS1601-3TR Anisakis simplex protein	14280	6.64	53.43	3	2	22.5	1.58974	0.668788	2.31664	0.0205236	165	0.225262
ANAS15288-1TR	Anisakis simplex protein	31846	9.06	137.23	35	3	10.6	0.702099	-0.510253	-2.306	0.0211105	166	0.230307
ANAH2883-2PR	Anisakis hybrid protein	37020	7.36	61.88	3	2	17.1	1.58546	0.6649	2.30139	0.0213694	167	0.231736
ANAS18-1TR	Anisakis simplex protein	11687	6.55	173.65	7	5	76	0.706263	-0.501722	-2.27255	0.0230531	168	0.248507
ANAH2975-1PR	Anisakis hybrid protein^AANAH2975-10PR Anisakis hybrid protein^AANAH2975-11PR Anisakis hybrid protein^AANAH2975-12PR Anisakis hybrid protein^AANAH2975-13PR Anisakis hybrid protein^AANAH2975-2PR Anisakis hybrid protein^AANAH2975-3PR Anisakis hybrid p	78802	7.31	51.1	2	2	4.8	0.706842	-0.500541	-2.26792	0.0233339	169	0.250045
ANAP2965-1PR	Anisakis pegreffii protein	13756	5.31	196.85	8	4	42.5	1.57516	0.655501	2.26454	0.0235407	170	0.250778
ANAP4600-11PR	Anisakis pegreffii protein^AANAP4600-10PR Anisakis pegreffii protein^AANAP4600-9PR Anisakis pegreffii protein^AANAH5136-1PR Anisakis hybrid protein^AANAH5136-2PR Anisakis hybrid protein	61550	6.48	352.42	18	9	28.3	0.708343	-0.497479	-2.25592	0.0240757	171	0.254977
ANAP578-1PR	Anisakis pegreffii protein	10537	9.75	300.85	20	6	47.5	0.708423	-0.497318	-2.25529	0.0241154	172	0.253912
ANAP7207-2PR	Anisakis pegreffii protein	18434	5.39	79.92	3	2	28.6	1.57161	0.652247	2.25178	0.0243359	173	0.254753
ANAP845-28PR	Anisakis pegreffii protein	15865	10.47	82.83	4	2	28.1	0.70966	-0.494801	-2.24542	0.0247413	174	0.257509
ANAS422-5TR	Anisakis simplex protein	22901	9.47	450.93	36	12	65.5	0.710888	-0.492305	-2.23563	0.0253759	175	0.262604
ANAS422-6TR	Anisakis simplex protein	17584	9.54	370.23	28	10	64.6	0.710888	-0.492305	-2.23563	0.0253759	176	0.261112
ANAS1382-1TR	Anisakis simplex protein	10354	9.46	233.45	22	5	55.1	0.710937	-0.492205	-2.23524	0.0254014	177	0.259898
ANAH475-6PR	Anisakis hybrid protein	42079	5.51	101.99	5	4	11.9	1.5664	0.647455	2.233	0.0255492	178	0.259942
ANAH192-8PR	Anisakis hybrid protein	11514	5.63	459.52	36	12	68.1	0.712061	-0.489928	-2.22631	0.0259932	179	0.262982
ANAS1708-3TR	Anisakis simplex protein	29145	8.72	1475.53	181	29	73.2	0.713026	-0.487974	-2.21865	0.0265104	180	0.266724
ANAH5664-4PR	Anisakis hybrid protein	60563	5.96	4522.53	526	87	84.1	0.717141	-0.479671	-2.1861	0.0288084	181	0.288243
ANAP1765-1PR	Anisakis pegreffii protein^AANAP1765-2PR Anisakis pegreffii protein	46473	5.07	110.16	6	3	20.2	0.717768	-0.478411	-2.18116	0.0291715	182	0.290273
ANAP4990-2PR	Anisakis pegreffii protein	35847	8.44	202.84	10	6	30.9	1.54983	0.63211	2.17283	0.0297929	183	0.294836
ANAP4990-3PR	Anisakis pegreffii protein	32664	9.69	202.84	10	6	39.2	1.54983	0.63211	2.17283	0.0297929	184	0.293233
ANAH8198-1PR	Anisakis hybrid protein	63078	8.22	119.1	3	3	15.2	0.720357	-0.473216	-2.16079	0.0307114	185	0.300639
ANAS368-2TR	Anisakis simplex protein^AANAP396-6PR Anisakis pegreffii protein	18721	5.65	190.82	13	5	61.9	0.721169	-0.471591	-2.15442	0.0312072	186	0.30385
ANAS290-1TR	Anisakis simplex protein	21908	8.31	908.16	110	21	83.9	0.721797	-0.470335	-2.1495	0.0315951	187	0.305982
ANAP67-16PR	Anisakis pegreffii protein^AANAP67-1PR Anisakis pegreffii protein^AANAP67-3PR Anisakis pegreffii protein	26256	9.25	1233.99	106	23	51	0.722856	-0.46822	-2.14121	0.0322575	188	0.310736
ANAH630-1PR	Anisakis hybrid protein	15270	5.98	766.54	72	17	64.2	0.723015	-0.467902	-2.13996	0.0323583	189	0.310057
ANAS1708-5TR	Anisakis simplex protein^AANAS1708-2TR Anisakis simplex protein	49279	8.44	3761.99	474	72	83	0.723811	-0.466316	-2.13374	0.0328643	190	0.313248
ANAP14-114PR	Anisakis pegreffii protein	14162	5.81	1024.36	91	19	63.6	0.724544	-0.464854	-2.12801	0.0333365	191	0.316086
ANAH1186-2PR	Anisakis hybrid protein	10952	10.09	96.42	9	3	25	1.53722	0.620323	2.12662	0.0334515	192	0.315524
ANAS3745-1TR	Anisakis simplex protein	14289	5.89	40.96	2	2	15.8	1.53521	0.618439	2.11924	0.0340705	193	0.319698
ANAP11117-1PR	Anisakis pegreffii protein^AANAH14331-1PR Anisakis hybrid protein	23798	8.76	68.01	2	2	20.8	0.725989	-0.461981	-2.11674	0.0342818	194	0.320023
ANAH4552-1PR	Anisakis hybrid protein	20501	4.61	240.4	18	6	41.3	0.726894	-0.460184	-2.1097	0.0348846	195	0.32398
ANAP15375-2PR	Anisakis pegreffii protein	67357	9.11	861.26	43	23	47.2	1.52411	0.607967	2.07818	0.0376931	196	0.348276
ANAH7632-1PR	Anisakis hybrid protein	10739	7.88	92.21	14	3	59.3	0.731326	-0.451413	-2.07531	0.0379579	197	0.348943
ANAS1773-1TR	Anisakis simplex protein	15735	9.69	319.65	37	7	38.2	0.731619	-0.450836	-2.07304	0.0381681	198	0.349103
ANAS15612-7TR	Anisakis simplex protein^AANAS15612-8TR Anisakis simplex protein	15796	4.95	235.94	25	5	57.6	0.731831	-0.450417	-2.07141	0.038321	199	0.34874
ANAP451-1PR	Anisakis pegreffii protein	16479	11.22	44.69	2	2	32.5	1.51776	0.601942	2.05456	0.0399219	200	0.361493
ANAS1876-5TR	Anisakis simplex protein^AANAS1876-6TR Anisakis simplex protein^AANAH5472-3PR Anisakis hybrid protein^AANAH5472-4PR Anisakis hybrid protein	15619	11.22	118.65	12	2	19.8	1.51741	0.601609	2.05325	0.0400485	201	0.360835
ANAS1209-1TR	Anisakis simplex protein^AANAS1209-3TR Anisakis simplex protein^AANAS1209-2TR Anisakis simplex protein^AANAS1209-6TR Anisakis simplex protein^AANAS1209-5TR Anisakis simplex protein	26289	11.02	285.59	23	8	52.6	1.51622	0.600478	2.04881	0.0404803	202	0.36292
ANAH301-2PR	Anisakis hybrid protein	14854	7.9	141.47	11	5	67.2	0.73604	-0.442145	-2.03897	0.0414529	203	0.369809
ANAS1925-7TR	Anisakis simplex protein	38284	5.63	149.93	8	5	36.6	0.736667	-0.440915	-2.03415	0.0419364	204	0.372289
ANAP303-4PR	Anisakis pegreffii protein^AANAP303-9PR Anisakis pegreffii protein	20719	8.71	481.78	52	10	27.2	0.736704	-0.440844	-2.03387	0.0419647	205	0.370722
ANAP7548-2PR	Anisakis pegreffii protein	13778	9.63	358.93	18	7	70	0.737584	-0.439121	-2.02712	0.0426506	206	0.374952
ANAP791-1PR	Anisakis pegreffii protein^AANAP791-2PR Anisakis pegreffii protein^AANAP791-3PR Anisakis pegreffii protein	15408	6.29	217.77	15	6	53.7	1.50879	0.593389	2.02102	0.0432775	207	0.378626
ANAS12038-5TR	Anisakis simplex protein	45176	8.89	128.16	10	3	17.2	1.50774	0.592386	2.01709	0.0436864	208	0.380366
ANAP509-1PR	Anisakis pegreffii protein^AANAH232-3PR Anisakis hybrid protein	21401	5.08	52.77	2	2	30.5	1.50368	0.588496	2.00184	0.0453023	209	0.392548
ANAH287-2PR	Anisakis hybrid protein	35575	9.15	102.31	3	2	5.8	1.50134	0.586254	1.99305	0.0462562	210	0.398905
ANAH561-2PR	Anisakis hybrid protein	27143	8.85	710.73	47	12	47.5	0.742402	-0.429728	-1.99029	0.046559	211	0.399613
ANAP26-15PR	Anisakis pegreffii protein	73648	5.9	388.88	23	10	24.3	1.49776	0.582806	1.97953	0.0477564	212	0.407957
ANAS5158-2TR	Anisakis simplex protein^AANAS5158-1TR Anisakis simplex protein	11570	9.8	88.23	11	2	42.7	1.49605	0.581162	1.97308	0.0484861	213	0.412246
ANAS9113-1TR	Anisakis simplex protein	22734	7.11	54.07	9	2	3.9	0.744733	-0.425204	-1.97255	0.0485465	214	0.410831
ANAS1197-1TR	Anisakis simplex protein	13835	4.86	131.89	5	2	22.8	0.745034	-0.424621	-1.97027	0.0488079	215	0.411122
ANAS7239-1TR	Anisakis simplex protein	10229	6.3	226.8	16	5	52.6	0.745629	-0.423471	-1.96576	0.0493266	216	0.413567
ANAS1021-17TR	Anisakis simplex protein	10847	9.66	144.88	11	5	56.3	0.745691	-0.423351	-1.96529	0.049381	217	0.412116
ANAP2256-1PR	Anisakis pegreffii protein	34118	6.77	53.78	4	2	23	1.49264	0.577866	1.96016	0.0499771	218	0.415176
ANAP5313-1PR	Anisakis pegreffii protein	11738	9.05	116.86	7	3	31.5	0.747244	-0.420349	-1.95352	0.0507583	219	0.419741
ANAP7903-1PR	Anisakis pegreffii protein^AANAP7903-2PR Anisakis pegreffii protein^AANAH12326-1PR Anisakis hybrid protein	14622	6.71	143.86	15	4	48.8	0.747404	-0.420039	-1.9523	0.0509023	220	0.419019
ANAP1375-3PR	Anisakis pegreffii protein	19343	6.62	116.57	6	3	25.8	0.749982	-0.415072	-1.93283	0.0532577	221	0.436424
ANAS7448-3TR	Anisakis simplex protein^AANAS7448-1TR Anisakis simplex protein	29020	8.26	261.92	13	8	35.6	1.48542	0.570868	1.93273	0.0532701	222	0.434559
ANAP864-17PR	Anisakis pegreffii protein	9388	6.07	120.13	6	2	52.5	1.48522	0.570675	1.93197	0.0533637	223	0.43337
ANAP6402-2PR	Anisakis pegreffii protein	23293	8.3	1163.46	131	24	71.9	0.750127	-0.414793	-1.93173	0.0533923	224	0.431667
ANAS1000-2TR	Anisakis simplex protein^AANAS1000-1TR Anisakis simplex protein	26806	4.68	91.76	3	2	23.8	0.750446	-0.414181	-1.92933	0.0536896	225	0.432141
ANAP8583-4PR	Anisakis pegreffii protein	108820	5.41	259.39	24	8	15.5	0.751001	-0.413112	-1.92514	0.0542113	226	0.43441
ANAS19-1TR	Anisakis simplex protein^AANAS19-10TR Anisakis simplex protein	39240	6.01	892.42	68	21	78.1	0.751657	-0.411854	-1.92021	0.0548315	227	0.437444
ANAS6858-4TR	Anisakis simplex protein	55578	6.66	3416.7	320	65	96	0.751822	-0.411538	-1.91897	0.0549881	228	0.43677
ANAS529-7TR	Anisakis simplex protein	58381	6.31	518.97	28	14	50.6	1.48156	0.567113	1.918	0.0551109	229	0.435833
ANAS1941-7TR	Anisakis simplex protein^AANAS1941-8TR Anisakis simplex protein	14709	9.33	542.76	51	13	74.1	0.75288	-0.409508	-1.91101	0.0560029	230	0.440962
ANAH689-1PR	Anisakis hybrid protein	25299	8.45	67.18	2	2	25.2	1.4789	0.564521	1.90784	0.0564118	231	0.442259
ANAS963-6TR	Anisakis simplex protein	26406	8.83	208.87	11	4	31	1.47777	0.563426	1.90355	0.056969	232	0.444702
ANAS2931-1TR	Anisakis simplex protein	12163	8.93	51.87	2	2	49.5	0.754204	-0.406973	-1.90107	0.0572923	233	0.445306
ANAS6906-33TR	Anisakis simplex protein	34429	7.08	136.35	9	4	19.3	0.754313	-0.406764	-1.90025	0.0573998	234	0.444235
ANAP998-1PR	Anisakis pegreffii protein	45199	8.72	2681.16	234	42	88.6	0.75439	-0.406617	-1.89968	0.0574752	235	0.442926
ANAS4512-1TR	Anisakis simplex protein	19381	9.92	115.4	11	3	22.9	0.754478	-0.40645	-1.89902	0.0575613	236	0.44171
ANAP183-11PR	Anisakis pegreffii protein	14429	8.75	62.51	4	2	18.9	1.4762	0.561886	1.89751	0.0577611	237	0.441373
ANAH20-40PR	Anisakis hybrid protein^AANAH20-35PR Anisakis hybrid protein	24562	9.21	769.13	100	17	50	0.756193	-0.403173	-1.88617	0.0592714	238	0.451011
ANAS59-1TR	Anisakis simplex protein	30999	7.7	74.41	5	3	24.1	1.47108	0.556874	1.87786	0.0604008	239	0.457681
ANAS293-4TR	Anisakis simplex protein^AANAS293-2TR Anisakis simplex protein^AANAS293-3TR Anisakis simplex protein	75684	5.32	369.19	20	9	22.6	1.46959	0.55541	1.87212	0.0611904	240	0.461733
ANAP2775-1PR	Anisakis pegreffii protein^AANAH8838-3PR Anisakis hybrid protein	124240	6.24	41.83	2	2	7.6	1.46648	0.552355	1.86014	0.0628654	241	0.472403
ANAS2648-6TR	Anisakis simplex protein	20766	5.11	290.96	28	7	27.1	0.759772	-0.396362	-1.85947	0.0629604	242	0.471162
ANAS8-537TR	Anisakis simplex protein	26429	7.9	1697.68	175	29	61.6	0.76011	-0.39572	-1.85695	0.0633176	243	0.471886
ANAP4479-1PR	Anisakis pegreffii protein	27703	5.12	192.5	9	6	46.9	1.46414	0.550056	1.85113	0.0641512	244	0.476139
ANAP2452-1PR	Anisakis pegreffii protein	67502	6.25	547.2	29	15	46.3	1.46392	0.549839	1.85027	0.064274	245	0.475103
ANAP6118-9PR	Anisakis pegreffii protein	18436	4.97	135.21	3	3	28.1	1.46375	0.549669	1.84961	0.0643697	246	0.473876
ANAH15-4PR	Anisakis hybrid protein	22542	10.87	701.32	41	12	57.2	1.46249	0.54843	1.84475	0.0650738	247	0.47712
ANAS4406-10TR	Anisakis simplex protein	22529	4.59	105.62	5	3	25.6	0.762076	-0.391994	-1.84235	0.0654245	248	0.477757
ANAH387-8PR	Anisakis hybrid protein	26489	9.66	75.14	3	3	14.7	0.763599	-0.389113	-1.83105	0.0670931	249	0.487974
ANAP389-12PR	Anisakis pegreffii protein	21548	9.72	97.37	7	2	48.4	1.45841	0.544399	1.82895	0.0674073	250	0.488299
ANAH30-10PR	Anisakis hybrid protein	16069	9.64	54.92	5	2	20.6	1.45792	0.54391	1.82703	0.0676954	251	0.488432
ANAH192-11PR	Anisakis hybrid protein	30441	6.3	2007.24	201	33	91.8	0.765204	-0.386084	-1.81917	0.0688849	252	0.495042
ANAH6053-3PR	Anisakis hybrid protein	15525	10.53	668.27	59	12	59.4	0.765609	-0.385321	-1.81618	0.0693422	253	0.496359
ANAH4275-3PR	Anisakis hybrid protein	30868	7.29	102.59	3	2	14.6	1.45476	0.540779	1.81475	0.0695618	254	0.49597
ANAP1361-2PR	Anisakis pegreffii protein^AANAP1361-1PR Anisakis pegreffii protein	9560	9.8	731.18	60	11	92.3	0.766376	-0.383875	-1.81052	0.0702158	255	0.49867
ANAH1372-1PR	Anisakis hybrid protein	155678	5.28	55.17	3	2	6	1.45292	0.538956	1.80761	0.0706676	256	0.499918
ANAS479-4TR	Anisakis simplex protein	21690	9.32	957.93	73	19	60.5	0.766772	-0.38313	-1.80759	0.07067	257	0.49799
ANAS623-3TR	Anisakis simplex protein^AANAH186-4PR Anisakis hybrid protein^AANAH186-5PR Anisakis hybrid protein^AANAH186-6PR Anisakis hybrid protein^AANAH186-7PR Anisakis hybrid protein^AANAH186-8PR Anisakis hybrid protein^AANAH186-9PR Anisakis hybrid protein	13675	4.47	526.05	30	9	85.1	0.767854	-0.381096	-1.79962	0.0719208	258	0.504839
ANAP14-153PR	Anisakis pegreffii protein^AANAP14-154PR Anisakis pegreffii protein^AANAP14-110PR Anisakis pegreffii protein^AANAP14-120PR Anisakis pegreffii protein^AANAP14-16PR Anisakis pegreffii protein^AANAP14-17PR Anisakis pegreffii protein^AANAP14-128PR Anisa	23740	4.65	143.54	8	3	17.2	0.768951	-0.379037	-1.79155	0.0732059	259	0.511876
ANAP14-33PR	Anisakis pegreffii protein	27706	6.38	972.93	79	21	53.9	0.769218	-0.378535	-1.78958	0.0735218	260	0.512107
ANAP1437-12PR	Anisakis pegreffii protein	16854	9.56	49.32	7	2	22.5	1.44782	0.533877	1.7877	0.073825	261	0.51225
ANAH1082-1PR	Anisakis hybrid protein	39113	7.26	2223.22	194	33	90.6	0.769726	-0.377583	-1.78584	0.0741244	262	0.512364
ANAH11504-2PR	Anisakis hybrid protein	75121	8.77	67.56	12	2	10.8	0.770482	-0.376166	-1.78029	0.0750285	263	0.516641
ANAH226-2PR	Anisakis hybrid protein	21814	4.82	859.63	78	17	54.4	0.770706	-0.375748	-1.77865	0.0752971	264	0.516527
ANAH6-51PR	Anisakis hybrid protein^AANAH6-52PR Anisakis hybrid protein	9788	10.43	566.33	197	12	37.7	0.770742	-0.375679	-1.77838	0.0753411	265	0.514878
ANAP5009-1PR	Anisakis pegreffii protein^AANAP5009-2PR Anisakis pegreffii protein	51093	7.53	157.79	6	4	15	0.771045	-0.375112	-1.77616	0.0757067	266	0.515432
ANAH2207-5PR	Anisakis hybrid protein	19740	9.3	135.01	13	3	25.8	1.44314	0.529209	1.76939	0.0768285	267	0.52111
ANAH1076-8PR	Anisakis hybrid protein	38437	7.7	215.54	5	4	27.5	0.772055	-0.373225	-1.76876	0.0769344	268	0.519882
ANAP1656-2PR	Anisakis pegreffii protein	11539	9.51	96.45	9	3	36.9	1.4423	0.528373	1.76611	0.0773766	269	0.520926
ANAP6324-1PR	Anisakis pegreffii protein	16786	9.77	53.6	2	2	34.6	1.44193	0.528006	1.76468	0.0776182	270	0.520617
ANAS2152-3TR	Anisakis simplex protein	16819	4.89	143.69	10	2	46.7	1.44064	0.526713	1.75961	0.0784743	271	0.524417
ANAH4115-5PR	Anisakis hybrid protein	11323	8.97	138.52	9	3	30.8	1.44014	0.526208	1.75763	0.0788109	272	0.52473
ANAS3570-4TR	Anisakis simplex protein	102890	4.69	414.69	23	11	20.2	1.43886	0.524922	1.75259	0.0796731	273	0.528527
ANAH411-15PR	Anisakis hybrid protein	11245	5.26	336.78	39	5	57.4	0.774531	-0.368606	-1.75065	0.0800064	274	0.528801
ANAP3238-2PR	Anisakis pegreffii protein	40874	5.91	168.76	6	3	19	0.774606	-0.368465	-1.7501	0.0801014	275	0.527504
ANAH117-1PR	Anisakis hybrid protein	16708	6.28	157.57	9	4	29.7	0.77481	-0.368085	-1.74861	0.0803588	276	0.527282
ANAP200-11PR	Anisakis pegreffii protein	28190	4.97	309.72	9	6	40.1	0.774883	-0.36795	-1.74808	0.0804505	277	0.525978
ANAH12220-3PR	Anisakis hybrid protein	17090	9.51	78.53	3	2	18.7	0.775718	-0.366397	-1.74199	0.0815107	278	0.530993
ANAH6053-6PR	Anisakis hybrid protein	44299	5.57	2692.64	256	50	94	0.776053	-0.365773	-1.73954	0.0819398	279	0.531874
ANAS2335-1TR	Anisakis simplex protein	18705	9	86.08	4	3	23.7	1.43509	0.521138	1.73775	0.082255	280	0.532014
ANAS4145-1TR	Anisakis simplex protein^AANAS4145-4TR Anisakis simplex protein	18322	9.67	205.03	11	4	44.2	1.43462	0.520668	1.73591	0.0825805	281	0.532218
ANAH739-3PR	Anisakis hybrid protein^AANAH739-2PR Anisakis hybrid protein^AANAH739-4PR Anisakis hybrid protein	27046	4.51	405.45	24	9	39	0.777412	-0.363249	-1.72965	0.0836937	282	0.53748
ANAH3790-2PR	Anisakis hybrid protein	28153	8.97	78.18	5	2	12.9	0.778206	-0.361775	-1.72387	0.0847316	283	0.542222
ANAH372-1PR	Anisakis hybrid protein^AANAH372-2PR Anisakis hybrid protein	39371	8.88	2855.03	241	48	89.5	0.77836	-0.361491	-1.72275	0.0849333	284	0.541599
ANAH5409-5PR	Anisakis hybrid protein	27628	9.74	246.69	17	6	28	1.43058	0.516597	1.71995	0.0854424	285	0.542934
ANAS15823-1TR	Anisakis simplex protein	21063	9.25	248.38	13	5	30.7	0.779262	-0.359819	-1.7162	0.0861259	286	0.545364
ANAP2365-1PR	Anisakis pegreffii protein^AANAH1597-1PR Anisakis hybrid protein	18823	8.62	120.81	6	3	35.6	1.42944	0.515453	1.71546	0.0862613	287	0.544318
ANAP24312-1PR	Anisakis pegreffii protein	16448	4.78	87.31	5	2	33.8	1.42943	0.515444	1.71543	0.0862672	288	0.542465
ANAP9387-4PR	Anisakis pegreffii protein	10231	5.26	531.11	74	9	61.4	0.779452	-0.359468	-1.71482	0.0863781	289	0.541283
ANAH261-3PR	Anisakis hybrid protein	38623	6.03	591.26	46	16	54.7	1.42912	0.51513	1.71419	0.0864934	290	0.540137
ANAP170-1PR	Anisakis pegreffii protein	22056	5.07	978.25	56	20	66.1	0.779584	-0.359223	-1.71386	0.0865542	291	0.538659
ANAS1981-2TR	Anisakis simplex protein	10015	6.08	95.88	5	2	29.5	0.779906	-0.358629	-1.71153	0.0869832	292	0.539474
ANAP1098-2PR	Anisakis pegreffii protein	27196	8.63	41.62	2	2	16.3	0.780007	-0.358441	-1.71079	0.0871191	293	0.538474
ANAS10727-1TR	Anisakis simplex protein^AANAS10727-3TR Anisakis simplex protein^AANAS10727-2TR Anisakis simplex protein^AANAP12898-1PR Anisakis pegreffii protein^AANAH12074-1PR Anisakis hybrid protein	68644	8.32	52.47	2	2	8.8	0.780391	-0.357732	-1.70801	0.0876337	294	0.539812
ANAP17664-5PR	Anisakis pegreffii protein	16239	5.49	363.4	48	8	43.8	0.781006	-0.356594	-1.70355	0.0884646	295	0.543083
ANAS88-19TR	Anisakis simplex protein	32579	6.2	439.39	40	13	54.2	1.42572	0.511694	1.70072	0.0889955	296	0.544496
ANAS1058-3TR	Anisakis simplex protein	20557	9.02	2237.14	216	34	89.1	0.781696	-0.35532	-1.69856	0.0894024	297	0.545144
ANAS3170-28TR	Anisakis simplex protein^AANAS3170-25TR Anisakis simplex protein^AANAS3170-31TR Anisakis simplex protein^AANAP6939-18PR Anisakis pegreffii protein^AANAP6939-17PR Anisakis pegreffii protein^AANAP6939-19PR Anisakis pegreffii protein^AANAP6939-20PR Ani	25656	6.22	181.64	7	5	32.5	1.42204	0.50796	1.68608	0.0917797	298	0.557762
ANAS698-15TR	Anisakis simplex protein	28092	8.56	577.62	54	12	36	0.783481	-0.35203	-1.68566	0.0918609	299	0.556388
ANAP628-1PR	Anisakis pegreffii protein^AANAH2716-1PR Anisakis hybrid protein	43361	5.96	1926.19	230	47	80.4	1.42143	0.507344	1.68367	0.0922461	300	0.556859
ANAH5474-1PR	Anisakis hybrid protein	54024	6.03	130.47	7	4	22.8	1.42076	0.506661	1.68099	0.0927647	301	0.558129
ANAS8-233TR	Anisakis simplex protein	21842	8.96	786.02	65	11	47.1	0.784363	-0.350407	-1.6793	0.0930941	302	0.558256
ANAS12947-1TR	Anisakis simplex protein	22765	8.26	84.96	10	3	25.4	0.786191	-0.347049	-1.66613	0.0956872	303	0.571913
ANAS1119-1TR	Anisakis simplex protein	16686	11.26	65.99	6	3	27	1.41612	0.50194	1.66248	0.0964163	304	0.574375
ANAH1601-8PR	Anisakis hybrid protein	36742	5.99	80.01	4	3	22.6	1.41377	0.499543	1.65308	0.098314	305	0.58376
ANAS18621-6TR	Anisakis simplex protein	10064	5.99	286.17	11	4	76.5	0.789288	-0.341376	-1.64389	0.100199	306	0.593006
ANAS2269-8TR	Anisakis simplex protein^AANAS2269-7TR Anisakis simplex protein^AANAS2269-10TR Anisakis simplex protein^AANAP293-10PR Anisakis pegreffii protein^AANAP293-12PR Anisakis pegreffii protein^AANAP293-11PR Anisakis pegreffii protein^AANAP293-9PR Anisakis	13640	8.49	518.63	55	14	99.1	0.789622	-0.340767	-1.6415	0.100694	307	0.593994
ANAS219-6TR	Anisakis simplex protein	53168	6.48	1113.09	80	26	67.9	0.789817	-0.34041	-1.6401	0.100984	308	0.593773
ANAS1827-2TR	Anisakis simplex protein	15191	6.47	228.24	27	5	77.4	0.790209	-0.339695	-1.6373	0.101568	309	0.595276
ANAH4078-4PR	Anisakis hybrid protein	14283	6.9	138.66	8	4	45.8	0.79147	-0.337394	-1.62828	0.103467	310	0.604445
ANAS608-7TR	Anisakis simplex protein	46730	5.35	839.96	61	24	65.7	0.791881	-0.336645	-1.62534	0.10409	311	0.606131
ANAP411-24PR	Anisakis pegreffii protein	11293	9.06	256.62	21	7	53.6	0.792115	-0.336218	-1.62367	0.104447	312	0.606261
ANAP6776-1PR	Anisakis pegreffii protein	15784	6.29	216.93	14	7	79.2	0.792983	-0.334639	-1.61748	0.105776	313	0.612012
ANAH7537-2PR	Anisakis hybrid protein	14958	5.65	454.63	35	8	77.3	0.793188	-0.334265	-1.61601	0.106092	314	0.611888
ANAH266-4PR	Anisakis hybrid protein	11942	9.3	123.42	5	3	28	1.40257	0.488071	1.6081	0.107813	315	0.619837
ANAS5993-2TR	Anisakis simplex protein	18280	5.8	56.78	2	2	17.7	1.40209	0.48758	1.60618	0.108234	316	0.620292
ANAS5455-4TR	Anisakis simplex protein	43464	5.96	1974.85	235	48	78.3	1.40209	0.487574	1.60616	0.10824	317	0.618366
ANAH6053-8PR	Anisakis hybrid protein	44006	6.73	2120.23	189	36	89.6	0.794751	-0.331425	-1.60487	0.108521	318	0.618026
ANAS3358-6TR	Anisakis simplex protein	16397	9	101.59	4	2	21	0.795307	-0.330417	-1.60092	0.109394	319	0.621043
ANAP1433-34PR	Anisakis pegreffii protein	31815	7.88	428.84	23	8	33.6	1.39991	0.485338	1.59739	0.110179	320	0.623545
ANAH20-51PR	Anisakis hybrid protein	15568	9.5	574.59	58	9	48.5	0.795859	-0.329415	-1.597	0.110267	321	0.622097
ANAS715-5TR	Anisakis simplex protein	39874	5.21	97.1	7	3	25	1.39822	0.48359	1.59054	0.111714	322	0.628304
ANAP1025-1PR	Anisakis pegreffii protein	27247	11.75	147.46	9	4	31.4	1.39712	0.482455	1.58609	0.11272	323	0.631998
ANAP2713-1PR	Anisakis pegreffii protein^AANAP2713-2PR Anisakis pegreffii protein	18997	8.54	49.74	4	2	31.3	1.39593	0.481226	1.58127	0.113817	324	0.636181
ANAH769-9PR	Anisakis hybrid protein	37694	6.35	465.11	24	9	49.5	0.798782	-0.324126	-1.57626	0.114966	325	0.640629
ANAP363-5PR	Anisakis pegreffii protein	25091	9.44	39.49	2	2	12	1.39388	0.479104	1.57295	0.115731	326	0.642912
ANAS11-1TR	Anisakis simplex protein^AANAS11-2TR Anisakis simplex protein^AANAS11-4TR Anisakis simplex protein^AANAS11-3TR Anisakis simplex protein	13972	6.84	722.04	79	10	48.3	0.800663	-0.320732	-1.56295	0.118064	327	0.653865
ANAP14-23PR	Anisakis pegreffii protein	10279	4.64	606.55	58	8	88.8	0.800663	-0.320732	-1.56295	0.118064	328	0.651872
ANAS8-334TR	Anisakis simplex protein	19885	6.4	510.62	44	7	46.1	0.801481	-0.319259	-1.55718	0.119429	329	0.657403
ANAP2504-1PR	Anisakis pegreffii protein	38870	5.35	207.73	5	3	14.4	1.38937	0.474435	1.55464	0.120031	330	0.658718
ANAH2017-5PR	Anisakis hybrid protein	10402	4.55	283.71	16	7	70.8	1.38929	0.474345	1.55429	0.120115	331	0.657188
ANAS13132-1TR	Anisakis simplex protein	22875	9.84	49.94	2	2	15.3	1.38803	0.473038	1.54916	0.121342	332	0.6619
ANAS19-4TR	Anisakis simplex protein^AANAS19-3TR Anisakis simplex protein	43932	7.28	1075.45	80	25	79.4	0.802886	-0.316733	-1.54727	0.121798	333	0.662391
ANAS8-539TR	Anisakis simplex protein	11621	8.26	278.7	27	3	36.1	0.802943	-0.31663	-1.54687	0.121895	334	0.660933
ANAP1726-2PR	Anisakis pegreffii protein	26021	9.57	317.09	18	8	72.7	1.38676	0.471719	1.54399	0.12259	335	0.662718
ANAS8494-1TR	Anisakis simplex protein	52085	5.73	155.39	10	5	22.9	1.38581	0.47073	1.54011	0.123533	336	0.665826
ANAP16339-1PR	Anisakis pegreffii protein	10327	5.61	97.54	8	2	39.2	0.803918	-0.314879	-1.54	0.123559	337	0.663993
ANAP200-9PR	Anisakis pegreffii protein	24685	6.11	312.2	27	9	57	0.804534	-0.313775	-1.53567	0.124618	338	0.667704
ANAH8017-2PR	Anisakis hybrid protein^AANAH8017-3PR Anisakis hybrid protein	50875	6.24	70.49	3	2	11.9	1.38397	0.468812	1.53259	0.125376	339	0.669781
ANAS18723-2TR	Anisakis simplex protein	9240	6.02	200.07	8	3	27.8	0.805095	-0.312768	-1.53173	0.12559	340	0.668949
ANAS870-12TR	Anisakis simplex protein	16906	4.84	772.54	74	15	38.8	0.805216	-0.312553	-1.53088	0.125798	341	0.668095
ANAH3903-3PR	Anisakis hybrid protein	34818	8.69	56.42	5	2	7.3	1.38201	0.466766	1.52457	0.127366	342	0.674442
ANAP3592-1PR	Anisakis pegreffii protein^AANAH5189-1PR Anisakis hybrid protein	36931	8.12	242.45	25	7	35.6	1.38153	0.466264	1.5226	0.127858	343	0.675073
ANAS4291-2TR	Anisakis simplex protein^AANAS4291-1TR Anisakis simplex protein	11435	6.23	123.23	16	4	21.7	1.38146	0.466189	1.52231	0.127931	344	0.673497
ANAS226-14TR	Anisakis simplex protein	13534	9.44	847.98	75	15	77.1	0.806577	-0.310115	-1.52133	0.128178	345	0.672841
ANAP3950-1PR	Anisakis pegreffii protein^AANAH4507-3PR Anisakis hybrid protein	72263	7.36	178.47	11	7	18.9	1.38029	0.464969	1.51753	0.129133	346	0.675897
ANAH5075-2PR	Anisakis hybrid protein	24717	6.16	100.36	7	3	22.4	1.38029	0.464969	1.51753	0.129133	347	0.673949
ANAH162-5PR	Anisakis hybrid protein	47167	5.67	5143.39	501	80	89.2	0.807359	-0.308719	-1.51585	0.129557	348	0.674219
ANAH1936-1PR	Anisakis hybrid protein	25897	8.46	147.33	8	4	32.6	0.807475	-0.308511	-1.51504	0.129763	349	0.673355
ANAH2017-6PR	Anisakis hybrid protein	25126	4.74	343.12	18	9	41.8	1.37947	0.464116	1.51419	0.129979	350	0.672547
ANAP1000-2PR	Anisakis pegreffii protein^AANAP1000-1PR Anisakis pegreffii protein	32382	10.8	662.48	37	17	43.1	1.37938	0.46402	1.51381	0.130074	351	0.671124
ANAH732-8PR	Anisakis hybrid protein	49664	5.93	580.28	27	12	41.5	1.37765	0.462206	1.50669	0.131889	352	0.678555
ANAP389-23PR	Anisakis pegreffii protein	14588	9.77	107.19	12	3	55.7	1.37649	0.460997	1.50195	0.133109	353	0.68289
ANAP14-21PR	Anisakis pegreffii protein	10628	8.07	496.06	53	7	42.7	0.809641	-0.304645	-1.49988	0.133646	354	0.683707
ANAS358-3TR	Anisakis simplex protein^AANAS358-2TR Anisakis simplex protein	12707	6.73	1044.62	89	19	63.8	0.809816	-0.304334	-1.49866	0.133962	355	0.683393
ANAP1065-6PR	Anisakis pegreffii protein	13308	5.68	209.43	14	6	79.2	0.8101	-0.303828	-1.49668	0.134477	356	0.684096
ANAH4723-1PR	Anisakis hybrid protein	32153	7.7	285.95	15	6	35.7	0.810413	-0.30327	-1.49449	0.135048	357	0.685074
ANAH3213-1PR	Anisakis hybrid protein^AANAH3213-2PR Anisakis hybrid protein	19009	7.75	567.2	42	12	69.5	0.81056	-0.30301	-1.49347	0.135315	358	0.684511
ANAP2294-1PR	Anisakis pegreffii protein^AANAP2294-3PR Anisakis pegreffii protein^AANAP2294-7PR Anisakis pegreffii protein	116852	6.07	65.88	3	3	8.6	1.37412	0.458513	1.49221	0.135643	359	0.68426
ANAS651-38TR	Anisakis simplex protein	31348	8.3	466	69	7	31.3	1.3737	0.458068	1.49047	0.136101	360	0.684662
ANAH5148-1PR	Anisakis hybrid protein	19010	8.92	149.41	11	2	20.9	0.811356	-0.301592	-1.48791	0.136774	361	0.686145
ANAH5096-1PR	Anisakis hybrid protein	49800	5.33	369.56	37	9	25.9	0.811496	-0.301345	-1.48694	0.137031	362	0.685532
ANAS424-11TR	Anisakis simplex protein	14939	6.71	172.04	11	4	45.2	0.812763	-0.299094	-1.47812	0.139377	363	0.695348
ANAH2374-7PR	Anisakis hybrid protein	16227	5.14	103.48	10	3	36.8	0.812773	-0.299076	-1.47804	0.139396	364	0.693532
ANAS1941-5TR	Anisakis simplex protein	40214	5.97	2030.09	153	40	85.5	0.812802	-0.299024	-1.47784	0.13945	365	0.691902
ANAS1941-2TR	Anisakis simplex protein	31040	6.64	881.58	66	20	55.5	0.812802	-0.299024	-1.47784	0.13945	366	0.690011
ANAS5724-2TR	Anisakis simplex protein^AANAP582-3PR Anisakis pegreffii protein	34974	9.18	82.52	2	2	20.2	1.3705	0.454703	1.47728	0.139601	367	0.688876
ANAH6541-16PR	Anisakis hybrid protein^AANAH6541-17PR Anisakis hybrid protein	41319	5.54	123.52	8	4	17.7	1.37004	0.454215	1.47537	0.140114	368	0.689529
ANAS1827-1TR	Anisakis simplex protein	16133	7.38	258.53	28	6	87.8	0.813162	-0.298386	-1.47534	0.140122	369	0.687697
ANAP303-1PR	Anisakis pegreffii protein	27456	8.16	808.81	84	17	26.7	0.813251	-0.298228	-1.47472	0.140288	370	0.686652
ANAH22960-1PR	Anisakis hybrid protein	12345	5.15	67.91	3	2	18.8	1.36862	0.452721	1.46951	0.141695	371	0.691669
ANAH2014-1PR	Anisakis hybrid protein	40236	6.1	139.56	8	5	30.5	1.36816	0.452238	1.46761	0.142209	372	0.692314
ANAH594-2PR	Anisakis hybrid protein	142396	8.88	2633.45	158	64	60.7	1.3666	0.450596	1.46118	0.143967	373	0.698994
ANAH8606-1PR	Anisakis hybrid protein	39790	8.32	56.13	5	2	11.7	1.36609	0.450052	1.45904	0.144554	374	0.699964
ANAS1830-9TR	Anisakis simplex protein	60632	5.15	615.85	30	13	55.6	1.36451	0.448387	1.45252	0.146358	375	0.70681
ANAH82-5PR	Anisakis hybrid protein	19643	9.71	399.51	45	7	39	1.36365	0.447476	1.44894	0.147354	376	0.709728
ANAH594-4PR	Anisakis hybrid protein	68603	6.2	1484.76	100	34	73.2	1.36348	0.447295	1.44823	0.147551	377	0.708795
ANAH40-18PR	Anisakis hybrid protein	21217	9.77	645.28	42	12	57	0.817225	-0.291195	-1.44715	0.147856	378	0.70838
ANAS41-2TR	Anisakis simplex protein^AANAS41-5TR Anisakis simplex protein	14148	10.13	141.36	10	4	22	0.817282	-0.291094	-1.44675	0.147967	379	0.707039
ANAS4142-2TR	Anisakis simplex protein^AANAP536-1PR Anisakis pegreffii protein^AANAP536-4PR Anisakis pegreffii protein^AANAP536-3PR Anisakis pegreffii protein^AANAH631-1PR Anisakis hybrid protein^AANAH631-3PR Anisakis hybrid protein	19170	11.06	268.9	18	7	63.9	1.36271	0.446483	1.44505	0.148443	380	0.707449
ANAP2003-2PR	Anisakis pegreffii protein	70183	7.08	2675.35	214	51	79.5	0.817858	-0.290077	-1.44276	0.149087	381	0.708654
ANAH3797-1PR	Anisakis hybrid protein	26919	5.91	1201.15	95	26	86.3	0.817935	-0.289942	-1.44223	0.149236	382	0.707504
ANAH113-3PR	Anisakis hybrid protein	13721	6.56	631.67	61	8	69.6	0.817936	-0.28994	-1.44223	0.149239	383	0.70567
ANAP3176-15PR	Anisakis pegreffii protein	28002	6.11	1088.36	85	23	76.1	0.818062	-0.289717	-1.44135	0.149485	384	0.704994
ANAP1054-12PR	Anisakis pegreffii protein	16413	8.03	209.19	13	5	37.1	1.36178	0.445496	1.44118	0.149534	385	0.703391
ANAS2772-5TR	Anisakis simplex protein	14164	5.55	293.13	13	6	43.8	1.36121	0.444886	1.43879	0.15021	386	0.704741
ANAS590-1TR	Anisakis simplex protein	28707	8.47	76.27	3	2	10.4	1.36062	0.444263	1.43635	0.150904	387	0.706169
ANAH2217-4PR	Anisakis hybrid protein	20199	4.97	1167.51	88	25	84.7	1.3602	0.443816	1.4346	0.151402	388	0.706675
ANAH4853-9PR	Anisakis hybrid protein	35934	9.14	186.74	26	6	18.1	0.819145	-0.287809	-1.43387	0.151609	389	0.705819
ANAP3494-7PR	Anisakis pegreffii protein^AANAP3494-6PR Anisakis pegreffii protein^AANAP3494-4PR Anisakis pegreffii protein^AANAP3494-2PR Anisakis pegreffii protein	114330	6.25	186.13	10	4	16.6	1.35972	0.443305	1.43259	0.151975	390	0.705709
ANAH476-3PR	Anisakis hybrid protein	28136	5.14	2357.37	188	42	77.2	0.819399	-0.287362	-1.43212	0.15211	391	0.704529
ANAS2480-1TR	Anisakis simplex protein^AANAH11432-1PR Anisakis hybrid protein	23788	8.57	94.42	4	2	37.4	1.35959	0.443176	1.43209	0.152119	392	0.702776
ANAH1448-4PR	Anisakis hybrid protein	16749	5.15	62.18	5	2	26.1	0.819446	-0.287279	-1.43179	0.152204	393	0.701376
ANAP1782-10PR	Anisakis pegreffii protein	23741	10.59	211.35	15	7	40.6	1.35865	0.442177	1.42817	0.153243	394	0.704375
ANAH2682-1PR	Anisakis hybrid protein	25520	10.86	346.13	31	11	54.1	1.35827	0.441773	1.42658	0.1537	395	0.704686
ANAH236-8PR	Anisakis hybrid protein	11538	9.41	389	46	7	56.5	0.820818	-0.284866	-1.42233	0.15493	396	0.708531
ANAS3405-1TR	Anisakis simplex protein^AANAS3405-4TR Anisakis simplex protein^AANAS3405-6TR Anisakis simplex protein^AANAS3405-8TR Anisakis simplex protein^AANAS3405-2TR Anisakis simplex protein^AANAS3405-7TR Anisakis simplex protein^AANAS3405-9TR Anisakis simple	34199	9.86	620.85	38	15	65.5	0.822402	-0.282084	-1.41142	0.158119	397	0.721296
ANAH11663-1PR	Anisakis hybrid protein	35865	7.77	398.38	30	10	44.1	0.82242	-0.282053	-1.4113	0.158156	398	0.719647
ANAH160-4PR	Anisakis hybrid protein^AANAH160-5PR Anisakis hybrid protein	19687	7.1	878.52	65	18	69.6	0.822666	-0.281621	-1.40961	0.158656	399	0.720114
ANAS2772-4TR	Anisakis simplex protein	19165	5.84	352.43	16	7	35.7	1.35389	0.437106	1.40829	0.159047	400	0.720083
ANAP733-3PR	Anisakis pegreffii protein^AANAP733-9PR Anisakis pegreffii protein	19297	8.43	188.95	11	5	42.9	0.823097	-0.280866	-1.40665	0.159531	401	0.720477
ANAH517-28PR	Anisakis hybrid protein	38535	8.87	1573.51	211	32	61.3	0.823161	-0.280754	-1.40621	0.159662	402	0.719272
ANAP112-10PR	Anisakis pegreffii protein	24720	8.45	966.91	141	22	72.9	0.823161	-0.280754	-1.40621	0.159662	403	0.717487
ANAH809-1PR	Anisakis hybrid protein	54974	9.08	85.41	2	2	20.4	1.35252	0.435647	1.40257	0.160746	404	0.720574
ANAH1775-3PR	Anisakis hybrid protein	88238	5.43	260.51	10	8	26.8	0.823822	-0.279596	-1.40167	0.161014	405	0.719992
ANAS4468-5TR	Anisakis simplex protein^AANAS4468-4TR Anisakis simplex protein	57762	5.91	1388.74	83	30	66.5	0.824217	-0.278905	-1.39896	0.161825	406	0.721836
ANAS1520-3TR	Anisakis simplex protein	19916	10.82	155.09	10	5	48.3	1.35115	0.434189	1.39685	0.162458	407	0.72288
ANAP1095-4PR	Anisakis pegreffii protein	36978	11.01	573.72	44	15	58.4	1.35026	0.433239	1.39312	0.163582	408	0.726096
ANAS2236-14TR	Anisakis simplex protein^AANAS2236-11TR Anisakis simplex protein^AANAS2236-13TR Anisakis simplex protein^AANAS2236-12TR Anisakis simplex protein	36657	4.64	52.35	2	2	9.1	1.34838	0.431232	1.38526	0.165974	409	0.734913
ANAS219-3TR	Anisakis simplex protein	58471	6.75	1363.69	86	30	60.8	0.826508	-0.274899	-1.38325	0.166587	410	0.735829
ANAP578-7PR	Anisakis pegreffii protein	9912	6.45	496.83	28	8	55.3	0.82714	-0.273796	-1.37893	0.167917	411	0.739896
ANAS8-377TR	Anisakis simplex protein	11170	4.81	713.16	49	10	45.8	0.827172	-0.273741	-1.37872	0.167983	412	0.738389
ANAP6375-1PR	Anisakis pegreffii protein	193796	4.84	136.58	4	3	2.9	0.827227	-0.273645	-1.37834	0.1681	413	0.737115
ANAH2203-1PR	Anisakis hybrid protein	55333	5.78	1048.71	53	16	57.6	0.827732	-0.272765	-1.37489	0.169166	414	0.739999
ANAH577-2PR	Anisakis hybrid protein	47951	7.88	409.77	21	7	27.2	1.34523	0.427854	1.37201	0.17006	415	0.742116
ANAH50-5PR	Anisakis hybrid protein	10769	7.1	326.59	23	6	91.9	1.34445	0.427017	1.36873	0.171084	416	0.744791
ANAH2338-3PR	Anisakis hybrid protein^AANAH2338-2PR Anisakis hybrid protein	35827	8.85	129.53	7	3	33.8	1.34409	0.42663	1.36721	0.171558	417	0.745065
ANAS13616-1TR	Anisakis simplex protein	19498	6.15	72.47	4	2	22.4	0.829197	-0.270214	-1.36489	0.172289	418	0.746449
ANAH264-1PR	Anisakis hybrid protein	12345	4.64	71.11	5	2	20.6	1.34337	0.42586	1.36419	0.172506	419	0.745606
ANAP3310-2PR	Anisakis pegreffii protein	41676	7.03	89.59	6	2	16.1	1.3417	0.424065	1.35716	0.174732	420	0.753427
ANAH6978-9PR	Anisakis hybrid protein	11641	8.29	137.66	9	3	12.6	0.830488	-0.267969	-1.35608	0.175072	421	0.753103
ANAH11059-5PR	Anisakis hybrid protein	48655	9.08	121.8	5	3	20.4	1.34128	0.423616	1.35539	0.175292	422	0.752259
ANAS3244-1TR	Anisakis simplex protein^AANAP4135-4PR Anisakis pegreffii protein	9361	5.13	110.66	9	2	16.5	1.34076	0.423049	1.35317	0.176001	423	0.753516
ANAP2607-5PR	Anisakis pegreffii protein	15363	9.16	474.76	24	9	83.1	0.831446	-0.266305	-1.34956	0.177157	424	0.756678
ANAP453-1PR	Anisakis pegreffii protein	15692	8.41	385.83	37	5	35.8	0.831493	-0.266224	-1.34924	0.17726	425	0.755334
ANAH3461-3PR	Anisakis hybrid protein	37805	6.64	314.56	13	9	55.9	1.33979	0.422006	1.34909	0.177309	426	0.753773
ANAS6364-8TR	Anisakis simplex protein	203775	6.7	3438.98	215	83	55	1.3384	0.420507	1.34321	0.179205	427	0.760048
ANAP1282-1PR	Anisakis pegreffii protein	48199	5.65	58.46	2	2	11.7	1.33724	0.41926	1.33832	0.180792	428	0.764988
ANAH260-8PR	Anisakis hybrid protein	28620	6.32	445.84	26	10	45	0.833549	-0.262661	-1.33527	0.181787	429	0.767404
ANAH5007-1PR	Anisakis hybrid protein	36914	6.79	167.7	12	4	23.6	0.833963	-0.261945	-1.33247	0.182707	430	0.769496
ANAS26218-1TR	Anisakis simplex protein	16296	9.24	194.96	13	4	76.5	0.834648	-0.260761	-1.32782	0.184237	431	0.774137
ANAS307-15TR	Anisakis simplex protein	129919	5.57	134.23	10	5	6.5	1.33444	0.416237	1.32647	0.184686	432	0.774226
ANAP1755-1PR	Anisakis pegreffii protein^AANAP1755-2PR Anisakis pegreffii protein^AANAP1755-4PR Anisakis pegreffii protein^AANAH2418-2PR Anisakis hybrid protein^AANAH2418-3PR Anisakis hybrid protein^AANAH2418-4PR Anisakis hybrid protein^AANAH2418-5PR Anisakis hyb	13519	11.78	85.94	3	2	33.3	1.33296	0.414632	1.32017	0.186777	433	0.781186
ANAP7593-2PR	Anisakis pegreffii protein	169534	6.64	2687.79	180	65	54.1	1.33254	0.414182	1.31841	0.187366	434	0.781845
ANAP597-6PR	Anisakis pegreffii protein	26660	5.85	172.98	7	4	38.2	0.836111	-0.258234	-1.31791	0.187532	435	0.780737
ANAS5375-1TR	Anisakis simplex protein	44195	6.22	802.62	54	17	48.6	0.836113	-0.258231	-1.3179	0.187536	436	0.778961
ANAP1543-1PR	Anisakis pegreffii protein	18182	5.02	236.32	13	5	59.3	1.33234	0.413964	1.31755	0.187653	437	0.777665
ANAP389-7PR	Anisakis pegreffii protein^AANAH2105-2PR Anisakis hybrid protein^AANAH2105-8PR Anisakis hybrid protein^AANAH2105-1PR Anisakis hybrid protein	13715	9.49	220.25	14	4	83.9	1.33229	0.413903	1.31732	0.187732	438	0.776218
ANAH5299-1PR	Anisakis hybrid protein	50677	6.01	305.43	16	9	36	1.33205	0.413648	1.31632	0.188068	439	0.775832
ANAS224-3TR	Anisakis simplex protein^AANAS224-2TR Anisakis simplex protein	35720	5.02	218.18	11	6	25.1	1.33195	0.413544	1.31591	0.188205	440	0.774634
ANAS177-2TR	Anisakis simplex protein	20431	9.79	193.56	34	4	41.6	0.836528	-0.257515	-1.3151	0.188477	441	0.773996
ANAP25716-4PR	Anisakis pegreffii protein	10636	9.46	114.56	8	3	54.5	0.836533	-0.257505	-1.31506	0.18849	442	0.772296
ANAH790-3PR	Anisakis hybrid protein^AANAH790-6PR Anisakis hybrid protein	30862	6.72	1662.26	126	32	82.6	0.836701	-0.257215	-1.31392	0.188872	443	0.772117
ANAH1001-1PR	Anisakis hybrid protein^AANAH1001-2PR Anisakis hybrid protein	16446	8.97	104.85	10	3	28	1.33114	0.41266	1.31244	0.189371	444	0.772411
ANAS4187-1TR	Anisakis simplex protein	10693	6.14	615.5	53	16	81.8	0.837012	-0.256679	-1.31182	0.18958	445	0.771529
ANAH265-5PR	Anisakis hybrid protein	24518	4.6	2934.05	285	56	90.1	0.837903	-0.255145	-1.30581	0.191619	446	0.778076
ANAH1913-1PR	Anisakis hybrid protein^AANAH1913-2PR Anisakis hybrid protein^AANAH1913-3PR Anisakis hybrid protein^AANAH1913-4PR Anisakis hybrid protein	34750	6.55	434.7	15	9	46.4	0.838933	-0.253372	-1.29885	0.193994	447	0.785957
ANAP1878-1PR	Anisakis pegreffii protein	18927	9.8	325.89	12	7	57.1	0.838933	-0.253372	-1.29885	0.193994	448	0.784203
ANAS3533-2TR	Anisakis simplex protein^AANAS3533-3TR Anisakis simplex protein	14435	9.01	325.89	12	7	82	0.838933	-0.253372	-1.29885	0.193994	449	0.782456
ANAP1486-2PR	Anisakis pegreffii protein	20860	4.52	87.78	6	2	21.9	0.839172	-0.252962	-1.29725	0.194546	450	0.782939
ANAS1773-2TR	Anisakis simplex protein	25241	9.26	1067.47	80	21	57.5	0.840017	-0.25151	-1.29155	0.196512	451	0.789097
ANAP623-1PR	Anisakis pegreffii protein^AANAP623-2PR Anisakis pegreffii protein^AANAP623-4PR Anisakis pegreffii protein^AANAH1199-6PR Anisakis hybrid protein	18648	5.39	233.35	11	6	60.8	0.840351	-0.250937	-1.28931	0.197292	452	0.790475
ANAP3722-1PR	Anisakis pegreffii protein	45053	6.32	185.02	7	5	16.3	0.840499	-0.250681	-1.2883	0.19764	453	0.790124
ANAP8396-1PR	Anisakis pegreffii protein	59138	5.87	1350.78	82	30	64.7	0.841007	-0.249811	-1.28489	0.19883	454	0.793132
ANAS8-133TR	Anisakis simplex protein	9548	8.5	238.23	38	4	39.3	0.841499	-0.248967	-1.28158	0.199989	455	0.795999
ANAS10-14TR	Anisakis simplex protein	10488	7.03	666.26	97	16	97.6	0.841793	-0.248463	-1.27961	0.200683	456	0.797012
ANAP864-12PR	Anisakis pegreffii protein	20322	8.04	100.16	4	2	35.6	0.842466	-0.247309	-1.27508	0.20228	457	0.801594
ANAS422-3TR	Anisakis simplex protein	27108	6.41	544.05	41	15	49.5	0.842545	-0.247175	-1.27456	0.202466	458	0.800581
ANAP5057-1PR	Anisakis pegreffii protein	46280	6.25	146.2	8	5	23.5	0.843132	-0.246169	-1.27061	0.203867	459	0.804362
ANAP10551-1PR	Anisakis pegreffii protein	25556	9.06	59.94	2	2	10.6	0.843433	-0.245654	-1.26859	0.204586	460	0.805446
ANAS2865-5TR	Anisakis simplex protein	19750	4.11	388.1	19	5	17.1	1.32011	0.400657	1.26538	0.205734	461	0.808211
ANAP4771-2PR	Anisakis pegreffii protein^AANAH535-5PR Anisakis hybrid protein	20912	9.4	179.11	9	4	32.4	0.844361	-0.244068	-1.26238	0.206813	462	0.81069
ANAP671-1PR	Anisakis pegreffii protein	34693	8.77	1771.21	133	37	67.5	0.845031	-0.242923	-1.25789	0.208433	463	0.815273
ANAP5226-2PR	Anisakis pegreffii protein	28822	9.33	106.1	6	3	14.6	0.845093	-0.242817	-1.25747	0.208583	464	0.814102
ANAH17141-1PR	Anisakis hybrid protein	20363	4.6	110.91	4	2	41.2	1.31804	0.398394	1.25651	0.208931	465	0.813708
ANAP1951-1PR	Anisakis pegreffii protein^AANAH1239-1PR Anisakis hybrid protein	22583	11.14	110.14	6	2	21.3	1.31743	0.397722	1.25387	0.209888	466	0.81568
ANAH718-10PR	Anisakis hybrid protein	33017	5.35	645.53	55	14	64.5	0.845679	-0.241818	-1.25356	0.210004	467	0.814383
ANAH1382-3PR	Anisakis hybrid protein	17035	4.78	260.54	18	6	69	1.31692	0.397166	1.25169	0.210682	468	0.815266
ANAS1754-6TR	Anisakis simplex protein	10109	9.66	292.41	33	6	57.3	0.846175	-0.240972	-1.25024	0.211212	469	0.815576
ANAP1601-2PR	Anisakis pegreffii protein	18700	11.47	208.17	13	5	58.2	1.31618	0.396352	1.2485	0.211846	470	0.816284
ANAP6204-1PR	Anisakis pegreffii protein^AANAH4153-1PR Anisakis hybrid protein	26488	9	164.89	8	3	22.2	0.846445	-0.240512	-1.24843	0.211872	471	0.814652
ANAH6076-4PR	Anisakis hybrid protein	15260	10.37	140.31	10	3	26.6	1.31576	0.3959	1.24673	0.212496	472	0.815317
ANAH873-4PR	Anisakis hybrid protein	29949	8.79	1872	152	34	76.9	0.846994	-0.239576	-1.24476	0.213219	473	0.816362
ANAH23051-1PR	Anisakis hybrid protein	12721	9.44	81.25	3	3	40.9	0.847047	-0.239486	-1.24441	0.213349	474	0.815136
ANAP542-1PR	Anisakis pegreffii protein^AANAP542-2PR Anisakis pegreffii protein	48180	5.48	1330.93	92	27	67.4	0.847197	-0.239231	-1.24341	0.213716	475	0.814821
ANAS3235-13TR	Anisakis simplex protein	11008	9.24	194.42	14	6	20.2	0.847384	-0.238912	-1.24216	0.214177	476	0.814863
ANAH162-10PR	Anisakis hybrid protein^AANAH162-11PR Anisakis hybrid protein	37387	5.31	3866.31	383	60	95.1	0.847444	-0.238811	-1.24176	0.214324	477	0.813712
ANAP5238-5PR	Anisakis pegreffii protein	17286	9.51	319.68	29	8	58.3	1.31434	0.394337	1.2406	0.214753	478	0.813635
ANAS1161-12TR	Anisakis simplex protein	36222	8.83	91.31	5	3	25.5	0.848436	-0.237122	-1.23514	0.216778	479	0.819592
ANAS1034-8TR	Anisakis simplex protein	9739	7.9	899.02	72	15	80.8	0.848586	-0.236867	-1.23414	0.217149	480	0.819286
ANAP996-1PR	Anisakis pegreffii protein	28260	6.56	1259.03	107	28	72.6	0.848793	-0.236515	-1.23276	0.217665	481	0.819524
ANAS11035-2TR	Anisakis simplex protein	30735	6.47	240.73	11	6	27.6	1.31201	0.391784	1.23059	0.218475	482	0.820868
ANAP1929-1PR	Anisakis pegreffii protein	18199	12.31	147.04	9	4	41.1	0.849241	-0.235754	-1.22978	0.21878	483	0.82031
ANAP1929-5PR	Anisakis pegreffii protein	9396	10.79	147.04	9	4	83.8	0.849241	-0.235754	-1.22978	0.21878	484	0.818616
ANAH944-2PR	Anisakis hybrid protein	29483	6.78	89.19	8	3	16.9	1.31174	0.391483	1.22941	0.218917	485	0.817441
ANAS3280-1TR	Anisakis simplex protein	11197	9.52	94.81	9	3	49.4	1.31174	0.391483	1.22941	0.218917	486	0.815759
ANAP92-2PR	Anisakis pegreffii protein	10550	9.06	1806.65	278	31	71.8	0.849583	-0.235173	-1.2275	0.219634	487	0.816749
ANAS3294-3TR	Anisakis simplex protein	67041	5.68	57.57	2	2	10.5	1.31081	0.390463	1.22541	0.220419	488	0.817989
ANAH6889-1PR	Anisakis hybrid protein	59910	6.19	3091.98	230	65	85.9	0.850146	-0.234217	-1.22375	0.221045	489	0.818637
ANAP112-13PR	Anisakis pegreffii protein^AANAP112-14PR Anisakis pegreffii protein	63509	6.62	348.68	51	7	11.8	0.850305	-0.233948	-1.2227	0.221443	490	0.818436
ANAH276-4PR	Anisakis hybrid protein	35834	4.85	69.23	4	2	22.2	1.31003	0.389605	1.22205	0.221689	491	0.817676
ANAP3734-2PR	Anisakis pegreffii protein^AANAP3734-1PR Anisakis pegreffii protein	10303	5.63	557.36	55	11	73.2	0.850784	-0.233135	-1.21951	0.22265	492	0.81955
ANAP26067-1PR	Anisakis pegreffii protein	9489	8.15	355.5	64	7	37.2	0.851236	-0.23237	-1.21651	0.223791	493	0.822079
ANAS415-1TR	Anisakis simplex protein	20424	8.97	72.47	6	3	29.6	1.30835	0.387748	1.21477	0.224454	494	0.822848
ANAP663-1PR	Anisakis pegreffii protein	57276	6.15	1381.86	98	31	66.7	0.851645	-0.231676	-1.21379	0.224827	495	0.82255
ANAP663-4PR	Anisakis pegreffii protein	41179	6.56	762	63	17	58.6	0.851645	-0.231676	-1.21379	0.224827	496	0.820891
ANAS5047-3TR	Anisakis simplex protein	16178	9.34	211.03	18	4	37.2	0.851741	-0.231514	-1.21316	0.22507	497	0.820125
ANAH1270-1PR	Anisakis hybrid protein	11611	8.77	104.25	5	3	46.5	1.30788	0.387229	1.21274	0.225231	498	0.819061
ANAH5273-1PR	Anisakis hybrid protein	59215	5.87	80.15	4	2	12.5	1.30679	0.386026	1.20802	0.22704	499	0.823986
ANAS608-10TR	Anisakis simplex protein	109222	4.99	2069.13	150	52	59.1	0.85289	-0.229569	-1.20553	0.227999	500	0.825812
ANAH2348-3PR	Anisakis hybrid protein	25272	9.9	921.74	75	19	60.6	0.853158	-0.229116	-1.20375	0.228685	501	0.826644
ANAS222-9TR	Anisakis simplex protein^AANAS222-8TR Anisakis simplex protein	17666	5.39	277.24	17	7	64.6	0.853294	-0.228885	-1.20285	0.229035	502	0.826258
ANAH6465-1PR	Anisakis hybrid protein	20541	9.25	80.06	5	2	18.6	1.30516	0.384222	1.20095	0.229772	503	0.827271
ANAH317-2PR	Anisakis hybrid protein	36263	4.98	1049.22	82	21	65.7	0.853709	-0.228183	-1.2001	0.230102	504	0.826815
ANAH1117-1PR	Anisakis hybrid protein^AANAH1117-2PR Anisakis hybrid protein	12701	9.39	447.66	31	9	40.2	0.854089	-0.227542	-1.19758	0.231079	505	0.828682
ANAH6923-1PR	Anisakis hybrid protein	11192	9.94	92.7	14	3	20.4	0.854363	-0.227079	-1.19577	0.231787	506	0.829577
ANAS2275-7TR	Anisakis simplex protein^AANAS2275-6TR Anisakis simplex protein^AANAP3435-2PR Anisakis pegreffii protein^AANAP3435-3PR Anisakis pegreffii protein^AANAP3435-1PR Anisakis pegreffii protein	13824	8.93	613.08	70	17	84.5	0.854444	-0.226942	-1.19523	0.231997	507	0.828691
ANAP395-1PR	Anisakis pegreffii protein	55243	8.71	184.87	10	4	16.3	1.30316	0.382018	1.19231	0.233141	508	0.83114
ANAS8472-1TR	Anisakis simplex protein	19142	8.67	114.4	8	4	31	0.854996	-0.22601	-1.19158	0.233427	509	0.830524
ANAS2495-5TR	Anisakis simplex protein	35650	8.75	142.77	4	4	23.5	0.855027	-0.225958	-1.19137	0.233507	510	0.829179
ANAS2603-3TR	Anisakis simplex protein	40389	7.72	752.02	47	18	78.6	0.855403	-0.225324	-1.18889	0.234485	511	0.831021
ANAH20450-1PR	Anisakis hybrid protein	20786	4.92	207.85	17	6	69.6	0.855421	-0.225294	-1.18877	0.23453	512	0.829559
ANAS18621-2TR	Anisakis simplex protein	16608	10.7	332.06	18	5	50.7	0.855479	-0.225196	-1.18838	0.234682	513	0.828479
ANAS2038-1TR	Anisakis simplex protein^AANAS2038-6TR Anisakis simplex protein^AANAS2038-4TR Anisakis simplex protein^AANAS2038-5TR Anisakis simplex protein^AANAS2038-2TR Anisakis simplex protein^AANAS2038-7TR Anisakis simplex protein^AANAS2038-3TR Anisakis simple	17544	9.61	306.37	23	5	56	1.30225	0.381008	1.18834	0.234698	514	0.826923
ANAH7769-3PR	Anisakis hybrid protein	18624	8.96	360.14	19	7	51.7	1.3022	0.38095	1.18812	0.234787	515	0.825631
ANAP8853-1PR	Anisakis pegreffii protein	25792	4.94	131.61	4	3	26.7	1.30216	0.380905	1.18794	0.234857	516	0.824277
ANAH945-1PR	Anisakis hybrid protein	21749	8.83	348.94	23	7	48.4	0.855625	-0.224949	-1.18742	0.235063	517	0.823404
ANAS9792-1TR	Anisakis simplex protein	22460	6.19	188.99	10	5	32.4	0.85573	-0.224773	-1.18673	0.235336	518	0.822767
ANAP1186-1PR	Anisakis pegreffii protein	11392	5.41	58.48	3	2	53.1	0.855841	-0.224586	-1.18599	0.235625	519	0.822191
ANAP9443-1PR	Anisakis pegreffii protein	48102	6.33	211.13	8	5	23.8	1.30143	0.380093	1.18476	0.236113	520	0.822308
ANAP293-7PR	Anisakis pegreffii protein	17078	9.48	79.48	6	2	23.1	0.856037	-0.224254	-1.18469	0.236139	521	0.820821
ANAS4468-6TR	Anisakis simplex protein	36975	5.22	883.75	53	21	62.4	0.856419	-0.223611	-1.18217	0.237138	522	0.822715
ANAS6932-1TR	Anisakis simplex protein	13781	6.38	46.62	3	2	32.4	1.30081	0.379409	1.18207	0.237177	523	0.821275
ANAS3334-2TR	Anisakis simplex protein^AANAS3334-3TR Anisakis simplex protein^AANAS3334-1TR Anisakis simplex protein^AANAS3334-4TR Anisakis simplex protein	18802	7.82	92.67	6	2	22.1	1.30001	0.378523	1.1786	0.238556	524	0.824477
ANAH85-13PR	Anisakis hybrid protein	29749	5.36	363.43	32	10	22.1	0.856972	-0.222681	-1.17852	0.238588	525	0.823014
ANAS651-6TR	Anisakis simplex protein	16334	9.79	203.97	32	5	56.3	1.29998	0.378491	1.17848	0.238607	526	0.821516
ANAH3232-7PR	Anisakis hybrid protein	12097	6.05	589.02	95	11	68.8	0.857044	-0.222559	-1.17805	0.238778	527	0.820545
ANAP1456-3PR	Anisakis pegreffii protein^AANAP1456-2PR Anisakis pegreffii protein^AANAP1456-1PR Anisakis pegreffii protein^AANAH4831-1PR Anisakis hybrid protein^AANAH4831-2PR Anisakis hybrid protein^AANAH4831-3PR Anisakis hybrid protein	26647	9.72	353.06	19	10	61.2	1.29714	0.375331	1.16609	0.243579	528	0.835458
ANAP112-1PR	Anisakis pegreffii protein	59846	8.71	345.66	33	10	26.4	0.85894	-0.219371	-1.16555	0.243797	529	0.834625
ANAP1422-6PR	Anisakis pegreffii protein	11702	5.91	529.38	39	11	69.2	0.859237	-0.218872	-1.16359	0.244591	530	0.835761
ANAS1046-1TR	Anisakis simplex protein	13236	10.07	214.7	13	4	53.6	1.29646	0.374576	1.16313	0.244777	531	0.834825
ANAH715-1PR	Anisakis hybrid protein	35724	6.42	1652.48	141	37	76.9	0.859964	-0.217651	-1.15881	0.246536	532	0.839241
ANAP404-1PR	Anisakis pegreffii protein	14145	11.07	82.64	4	2	14.9	1.2953	0.373284	1.15806	0.246839	533	0.838695
ANAP7141-3PR	Anisakis pegreffii protein^AANAP7141-2PR Anisakis pegreffii protein^AANAH366-1PR Anisakis hybrid protein	25627	6.2	89.54	5	3	27.6	1.29529	0.373276	1.15803	0.246851	534	0.837168
ANAS806-1TR	Anisakis simplex protein	91860	6.23	88.1	5	3	16.8	1.29448	0.372373	1.15449	0.2483	535	0.840508
ANAS1382-3TR	Anisakis simplex protein	11464	6.93	375.33	31	8	62.9	0.860729	-0.216369	-1.15378	0.248592	536	0.839924
ANAS2328-3TR	Anisakis simplex protein	25100	10.27	360.85	30	8	36.9	0.861141	-0.215678	-1.15107	0.249704	537	0.842111
ANAP53-4PR	Anisakis pegreffii protein^AANAP53-5PR Anisakis pegreffii protein	24434	10.88	336.08	20	8	55.6	1.29336	0.371119	1.14957	0.250319	538	0.842617
ANAP3176-16PR	Anisakis pegreffii protein	44221	5.7	1612.2	115	29	57.1	0.861392	-0.215259	-1.14942	0.250381	539	0.841261
ANAS127-1TR	Anisakis simplex protein	12336	9.47	63.59	3	2	45.9	0.862309	-0.213723	-1.1434	0.252871	540	0.848054
ANAS4939-1TR	Anisakis simplex protein	12459	5.13	102.91	3	2	35.3	1.29092	0.368397	1.1389	0.254744	541	0.852756
ANAP1092-3PR	Anisakis pegreffii protein	14607	11.46	286.3	26	6	38.8	0.863217	-0.212205	-1.13745	0.25535	542	0.853207
ANAH29-4PR	Anisakis hybrid protein	10138	8.48	354.08	19	10	83.8	1.29041	0.367828	1.13667	0.255677	543	0.852727
ANAS23573-2TR	Anisakis simplex protein	72798	7.94	563.57	35	14	27.3	0.864269	-0.210447	-1.13056	0.258241	544	0.859695
ANAS5078-1TR	Anisakis simplex protein	62016	5.98	430.45	23	13	40.8	1.28844	0.365625	1.12803	0.259306	545	0.861658
ANAS644-1TR	Anisakis simplex protein	14693	7.26	56.57	2	2	32.1	0.864865	-0.209453	-1.12666	0.259885	546	0.862001
ANAS2261-1TR	Anisakis simplex protein^AANAP3483-1PR Anisakis pegreffii protein^AANAH3826-4PR Anisakis hybrid protein	21319	10.66	223.76	14	6	41.8	1.28799	0.365125	1.12607	0.260135	547	0.861251
ANAP461-2PR	Anisakis pegreffii protein	71332	5.03	1257.75	96	34	63.1	0.86519	-0.20891	-1.12453	0.260786	548	0.861832
ANAP13171-1PR	Anisakis pegreffii protein	59623	5.71	2342.64	179	42	55	0.865215	-0.208869	-1.12437	0.260855	549	0.860488
ANAS3776-4TR	Anisakis simplex protein	58831	6.12	82.05	3	2	8.4	1.28685	0.363846	1.12106	0.262263	550	0.863562
ANAH4572-1PR	Anisakis hybrid protein^AANAH4572-2PR Anisakis hybrid protein	58574	5.34	86.22	8	3	9.1	1.2863	0.363231	1.11865	0.26329	551	0.86537
ANAP1219-1PR	Anisakis pegreffii protein^AANAP1219-3PR Anisakis pegreffii protein^AANAP1219-2PR Anisakis pegreffii protein	17522	8.35	55.69	3	2	24.6	0.86617	-0.207279	-1.11814	0.263509	552	0.864519
ANAP282-4PR	Anisakis pegreffii protein	14684	4.37	101.96	3	3	59.3	0.866536	-0.206668	-1.11574	0.264532	553	0.866306
ANAS7498-1TR	Anisakis simplex protein	25467	5.46	82.16	10	2	17.4	1.2855	0.362331	1.11512	0.264799	554	0.865617
ANAP1859-2PR	Anisakis pegreffii protein	71079	5.09	244.49	19	6	30.3	0.867023	-0.205857	-1.11256	0.265896	555	0.867634
ANAP4658-1PR	Anisakis pegreffii protein	42794	9.39	460.34	25	14	54.8	1.2842	0.360869	1.10939	0.267263	556	0.870529
ANAP112-16PR	Anisakis pegreffii protein	68225	6.68	568.15	85	13	14.7	0.867575	-0.20494	-1.10897	0.267444	557	0.869552
ANAS10066-8TR	Anisakis simplex protein^AANAS10066-10TR Anisakis simplex protein	17015	5.95	128.09	15	3	11.6	0.867575	-0.20494	-1.10897	0.267444	558	0.867994
ANAH1463-1PR	Anisakis hybrid protein^AANAH1463-3PR Anisakis hybrid protein	39223	4.74	219.07	12	5	21.6	1.28393	0.360565	1.10819	0.267778	559	0.867525
ANAS863-1TR	Anisakis simplex protein	25152	7.83	986.54	87	20	65.8	0.86787	-0.204449	-1.10704	0.268276	560	0.867586
ANAH85-14PR	Anisakis hybrid protein	25306	5.21	202.36	20	6	22.8	0.868119	-0.204036	-1.10542	0.268977	561	0.868301
ANAH3064-1PR	Anisakis hybrid protein	54289	9.28	493.5	30	15	49.9	0.868374	-0.203611	-1.10376	0.269698	562	0.86908
ANAP1251-1PR	Anisakis pegreffii protein	12438	10.23	78.45	7	2	45.2	1.28289	0.359402	1.10364	0.269751	563	0.867708
ANAP1251-5PR	Anisakis pegreffii protein^AANAP1251-10PR Anisakis pegreffii protein	12329	10.25	78.45	7	2	43.3	1.28289	0.359402	1.10364	0.269751	564	0.86617
ANAS254-2TR	Anisakis simplex protein^AANAS254-3TR Anisakis simplex protein^AANAS254-1TR Anisakis simplex protein	10473	7.71	160.4	10	4	47.4	1.28271	0.359194	1.10282	0.270105	565	0.86577
ANAP14-117PR	Anisakis pegreffii protein	19124	8.39	993.38	69	15	66	0.868563	-0.203297	-1.10253	0.270233	566	0.864649
ANAS8-505TR	Anisakis simplex protein	14186	8.8	1171.75	126	22	78.5	0.868934	-0.202681	-1.10011	0.271283	567	0.86648
ANAH11117-1PR	Anisakis hybrid protein	22948	4.95	483.96	23	11	61.4	0.869253	-0.202152	-1.09804	0.272188	568	0.867839
ANAS13273-1TR	Anisakis simplex protein^AANAS13273-2TR Anisakis simplex protein^AANAS13273-5TR Anisakis simplex protein	172577	5.54	145.6	11	4	6.9	0.870321	-0.20038	-1.09109	0.275234	569	0.876008
ANAS2104-6TR	Anisakis simplex protein^AANAS2104-7TR Anisakis simplex protein	28960	6.25	1073.75	77	21	70.7	0.870549	-0.200003	-1.08961	0.275885	570	0.87654
ANAS1786-1TR	Anisakis simplex protein	29366	6.2	95.36	6	3	35.1	1.27964	0.355739	1.08927	0.276033	571	0.875474
ANAP1139-5PR	Anisakis pegreffii protein	10971	5.2	755.8	81	13	84.1	0.870894	-0.199431	-1.08737	0.276874	572	0.876607
ANAH1079-5PR	Anisakis hybrid protein^AANAH1079-7PR Anisakis hybrid protein	22871	9.45	159.02	6	4	38.7	1.27843	0.354375	1.08392	0.278399	573	0.879896
ANAP2121-4PR	Anisakis pegreffii protein	24618	7.9	1610.3	118	32	82.4	0.872078	-0.197471	-1.07968	0.280283	574	0.884309
ANAS1829-3TR	Anisakis simplex protein	14116	4.62	224.07	9	4	89.4	1.27702	0.352784	1.07769	0.281173	575	0.885573
ANAS2492-1TR	Anisakis simplex protein	16627	9.88	690.27	51	10	65.4	0.872663	-0.196503	-1.07589	0.281976	576	0.886561
ANAP996-4PR	Anisakis pegreffii protein	28919	6.88	1315.45	100	29	73.6	0.872664	-0.196502	-1.07589	0.281978	577	0.885031
ANAP4972-3PR	Anisakis pegreffii protein	15174	6.78	190.32	11	5	54	0.872726	-0.196399	-1.07548	0.282159	578	0.884065
ANAH2207-6PR	Anisakis hybrid protein	18877	5.85	297.16	23	6	37.7	1.27572	0.351314	1.07192	0.283755	579	0.88753
ANAS19242-1TR	Anisakis simplex protein^AANAS19242-2TR Anisakis simplex protein^AANAS19242-3TR Anisakis simplex protein^AANAP12469-1PR Anisakis pegreffii protein^AANAP12469-2PR Anisakis pegreffii protein	15962	10.58	163.38	12	4	41.3	1.27572	0.351312	1.07192	0.283758	580	0.88601
ANAS13074-1TR	Anisakis simplex protein	36212	8.11	83.82	4	3	11.8	1.27557	0.351137	1.07123	0.284066	581	0.885444
ANAP1433-11PR	Anisakis pegreffii protein^AANAP1433-10PR Anisakis pegreffii protein^AANAP1433-9PR Anisakis pegreffii protein^AANAP1433-8PR Anisakis pegreffii protein	18123	9.86	451.38	25	10	59.7	1.2755	0.351058	1.07092	0.284205	582	0.884355
ANAS1751-3TR	Anisakis simplex protein	15662	8.9	521.69	48	11	69.1	1.27488	0.35036	1.06818	0.285438	583	0.886668
ANAH855-1PR	Anisakis hybrid protein	18252	8.15	108.48	6	3	40.7	1.27449	0.349924	1.06647	0.28621	584	0.887544
ANAS1623-5TR	Anisakis simplex protein^AANAH5078-2PR Anisakis hybrid protein	17246	6.81	87.21	5	3	31.9	0.874288	-0.19382	-1.06537	0.286709	585	0.887573
ANAH227-2PR	Anisakis hybrid protein^AANAH227-3PR Anisakis hybrid protein	23305	4.54	852.31	56	14	67.3	0.874635	-0.193246	-1.06312	0.287727	586	0.889204
ANAS3001-13TR	Anisakis simplex protein	21661	5.98	549.52	49	9	58.6	0.8747	-0.193139	-1.0627	0.287917	587	0.888277
ANAH180-1PR	Anisakis hybrid protein	9736	10.17	215.61	16	5	61.5	1.27343	0.348724	1.06177	0.28834	588	0.888068
ANAP3970-1PR	Anisakis pegreffii protein	14227	9.98	209.4	14	5	28	0.874846	-0.1929	-1.06176	0.288344	589	0.886573
ANAS513-7TR	Anisakis simplex protein	9125	5.48	466.12	45	7	60.5	0.874858	-0.19288	-1.06168	0.288379	590	0.885177
ANAP4298-1PR	Anisakis pegreffii protein^AANAH7137-2PR Anisakis hybrid protein^AANAH7137-1PR Anisakis hybrid protein^AANAH7137-3PR Anisakis hybrid protein	40201	6.31	1039.34	89	22	56.9	1.27333	0.34861	1.06132	0.288543	591	0.88418
ANAS5537-1TR	Anisakis simplex protein	40239	6.18	1055.24	83	22	58.8	1.27333	0.34861	1.06132	0.288543	592	0.882687
ANAS2283-19TR	Anisakis simplex protein	31564	4.88	313.16	16	7	36	1.27281	0.348015	1.05899	0.289604	593	0.884439
ANAS651-35TR	Anisakis simplex protein	15724	4.35	77.16	3	2	49.6	0.875399	-0.191988	-1.05819	0.289971	594	0.884069
ANAP4840-2PR	Anisakis pegreffii protein^AANAP4840-1PR Anisakis pegreffii protein^AANAP4840-3PR Anisakis pegreffii protein	22676	5.61	199.05	16	5	47.3	1.27187	0.346953	1.05483	0.291504	595	0.887251
ANAP9213-4PR	Anisakis pegreffii protein^AANAP9213-1PR Anisakis pegreffii protein	15932	5.77	622.49	43	12	90.4	0.87592	-0.19113	-1.05482	0.291507	596	0.88577
ANAH1065-13PR	Anisakis hybrid protein	52241	6.05	285.76	23	6	28.3	0.875986	-0.19102	-1.05439	0.291703	597	0.884881
ANAS2355-2TR	Anisakis simplex protein	17139	7.81	101.9	5	3	38.5	0.876091	-0.190847	-1.05371	0.292015	598	0.884345
ANAH1448-2PR	Anisakis hybrid protein	29795	4.97	282.3	16	8	39.2	0.876461	-0.190238	-1.05133	0.293109	599	0.886177
ANAH3378-5PR	Anisakis hybrid protein	66629	6.85	210.51	8	5	26.2	0.876491	-0.190189	-1.05114	0.293196	600	0.884964
ANAP1984-3PR	Anisakis pegreffii protein	52705	7.67	210.51	8	5	34.9	0.876491	-0.190189	-1.05114	0.293196	601	0.883492
ANAS3855-2TR	Anisakis simplex protein	71874	8.36	133.16	7	5	18.6	1.27091	0.345864	1.05055	0.293463	602	0.882827
ANAS608-5TR	Anisakis simplex protein	22970	4.65	373.26	26	10	53	0.877026	-0.189309	-1.04768	0.294784	603	0.88533
ANAS2276-21TR	Anisakis simplex protein	78927	4.92	586.32	38	15	31.6	0.87704	-0.189286	-1.04759	0.294827	604	0.883992
ANAS2104-4TR	Anisakis simplex protein	10830	6.19	632.7	39	10	92.1	0.877465	-0.188586	-1.04485	0.296093	605	0.886322
ANAS4209-1TR	Anisakis simplex protein	38086	9.37	96.1	4	3	16.5	0.877528	-0.188483	-1.04445	0.296279	606	0.885415
ANAH200-2PR	Anisakis hybrid protein	116337	4.56	127.64	4	3	6.3	1.26933	0.344068	1.04351	0.296711	607	0.885244
ANAS1432-4TR	Anisakis simplex protein^AANAP151-2PR Anisakis pegreffii protein^AANAP151-3PR Anisakis pegreffii protein	19950	10.46	369.17	22	8	48	0.877812	-0.188016	-1.04262	0.297127	608	0.885027
ANAS1830-10TR	Anisakis simplex protein	55827	5.28	643.2	29	14	61.3	1.26896	0.343645	1.04185	0.297479	609	0.884622
ANAP1007-1PR	Anisakis pegreffii protein^AANAH3003-1PR Anisakis hybrid protein	26201	5.97	705.85	69	17	83.5	1.26837	0.342981	1.03925	0.298688	610	0.88676
ANAP2702-1PR	Anisakis pegreffii protein	50043	8.95	1848.2	158	40	72	0.878452	-0.186965	-1.03849	0.29904	611	0.886352
ANAP1505-1PR	Anisakis pegreffii protein	16938	5.59	123.96	12	3	43.9	1.26786	0.342396	1.03696	0.299755	612	0.887021
ANAP3151-1PR	Anisakis pegreffii protein	33065	5.92	346.96	18	9	39.9	0.878769	-0.186444	-1.03645	0.299991	613	0.88627
ANAP15179-1PR	Anisakis pegreffii protein	59884	6.19	3040.66	213	64	85.9	0.879209	-0.185722	-1.03362	0.301313	614	0.888727
ANAH1687-4PR	Anisakis hybrid protein^AANAH1687-5PR Anisakis hybrid protein^AANAH1687-3PR Anisakis hybrid protein	22743	5.99	919.61	86	21	83.6	0.879369	-0.18546	-1.03259	0.301795	615	0.888699
ANAP2847-10PR	Anisakis pegreffii protein	24457	6.1	374.49	62	6	36.7	1.26628	0.340598	1.02991	0.303052	616	0.890953
ANAH164-1PR	Anisakis hybrid protein^AANAH164-2PR Anisakis hybrid protein	38791	9.44	160.54	12	4	32.7	0.879963	-0.184485	-1.02877	0.303588	617	0.891082
ANAP980-6PR	Anisakis pegreffii protein	27544	5.01	450.18	21	11	58.4	1.26602	0.340296	1.02873	0.303609	618	0.889701
ANAS561-2TR	Anisakis simplex protein^AANAP3867-1PR Anisakis pegreffii protein^AANAH1491-3PR Anisakis hybrid protein	19441	8.4	277.64	27	7	65.1	1.26575	0.339989	1.02752	0.304175	619	0.88992
ANAP2841-2PR	Anisakis pegreffii protein^AANAH5947-3PR Anisakis hybrid protein	25150	10.12	288.67	14	8	28.5	1.26478	0.338883	1.02319	0.30622	620	0.894458
ANAS2041-16TR	Anisakis simplex protein	19075	10.12	225.98	11	6	35	1.26478	0.338883	1.02319	0.30622	621	0.893018
ANAP2938-12PR	Anisakis pegreffii protein	9203	6.93	108.36	13	2	42.9	1.26424	0.338271	1.02079	0.307355	622	0.894887
ANAS10135-1TR	Anisakis simplex protein	150052	8.58	42.83	2	2	2.9	0.881582	-0.181834	-1.01838	0.308499	623	0.896777
ANAP560-5PR	Anisakis pegreffii protein	9743	7.79	194.48	20	4	40.3	0.881588	-0.181823	-1.01834	0.308519	624	0.895397
ANAP14-70PR	Anisakis pegreffii protein^AANAP14-80PR Anisakis pegreffii protein^AANAP14-81PR Anisakis pegreffii protein^AANAP14-74PR Anisakis pegreffii protein	48654	8.69	1903.22	169	38	69.5	0.881964	-0.181208	-1.01592	0.309666	625	0.897288
ANAH85-24PR	Anisakis hybrid protein	24652	5.1	552.02	38	14	50	0.882097	-0.180992	-1.01507	0.310071	626	0.897025
P04264	Keratin, type II cytoskeletal 1 (Contact-Cont) OS=Homo sapiens GN=KRT1 PE=1 SV=6	70316	8.15	375.74	28	11	24.4	0.882107	-0.180974	-1.01501	0.310103	627	0.895689
P35908	Keratin, type II cytoskeletal 2 epidermal (Contact-Cont) OS=Homo sapiens GN=KRT2 PE=1 SV=2	70811	8.07	125.95	8	3	7	0.882107	-0.180974	-1.01501	0.310103	628	0.894263
ANAS7116-1TR	Anisakis simplex protein	24724	6.81	561.84	23	12	76.5	1.26291	0.336756	1.01485	0.310178	629	0.893057
ANAP3004-11PR	Anisakis pegreffii protein	25077	9.83	695.44	59	17	71.4	0.882234	-0.180768	-1.0142	0.31049	630	0.892534
ANAP3004-9PR	Anisakis pegreffii protein	24543	9.71	695.44	59	17	71.2	0.882234	-0.180768	-1.0142	0.31049	631	0.89112
ANAS15-4TR	Anisakis simplex protein^AANAS15-3TR Anisakis simplex protein^AANAS15-6TR Anisakis simplex protein^AANAS15-2TR Anisakis simplex protein^AANAS15-5TR Anisakis simplex protein^AANAS15-8TR Anisakis simplex protein	15916	6.04	72.75	22	2	33.9	1.26262	0.336424	1.01355	0.310799	632	0.890597
ANAH2948-2PR	Anisakis hybrid protein	29913	6.06	1139.46	87	24	78.3	0.882338	-0.180596	-1.01352	0.31081	633	0.889222
ANAH6831-1PR	Anisakis hybrid protein	236975	5.04	989.31	49	29	30.7	1.26232	0.336078	1.01219	0.311447	634	0.889638
ANAS2214-9TR	Anisakis simplex protein	24947	6.5	2075.03	194	42	83.4	0.882667	-0.180059	-1.01142	0.311817	635	0.889293
ANAH699-6PR	Anisakis hybrid protein	46242	4.97	980.69	61	22	58.2	0.883179	-0.179221	-1.00813	0.31339	636	0.892374
ANAH608-1PR	Anisakis hybrid protein	46867	7.81	51.12	2	2	8.6	1.26137	0.334988	1.00791	0.313496	637	0.891274
ANAP2298-1PR	Anisakis pegreffii protein^AANAP2298-2PR Anisakis pegreffii protein	61068	8.84	51.12	2	2	4.7	1.26137	0.334988	1.00791	0.313496	638	0.889877
ANAH6853-3PR	Anisakis hybrid protein	18979	9.79	277.71	19	7	80.7	0.883543	-0.178627	-1.0058	0.31451	639	0.891357
ANAS177-13TR	Anisakis simplex protein	18116	9.67	386.73	51	6	41.4	0.883573	-0.178579	-1.00562	0.3146	640	0.89022
ANAS8-134TR	Anisakis simplex protein	13132	8.89	895.11	78	15	83.6	0.883758	-0.178277	-1.00443	0.315172	641	0.890447
ANAS796-9TR	Anisakis simplex protein	29402	8.75	100.83	7	3	15.5	0.884416	-0.177203	-1.00022	0.317204	642	0.894792
ANAS3003-8TR	Anisakis simplex protein^AANAS3003-3TR Anisakis simplex protein	14989	7.63	146.36	7	3	47.5	0.884435	-0.177172	-1.0001	0.317263	643	0.893565
ANAP5010-1PR	Anisakis pegreffii protein	16883	9.09	65.54	2	2	40.9	0.884561	-0.176966	-0.999291	0.317654	644	0.893278
ANAS2315-3TR	Anisakis simplex protein	37740	9.22	711.93	35	15	42.5	1.25926	0.332576	0.99846	0.318056	645	0.893023
ANAP935-24PR	Anisakis pegreffii protein	16918	6.84	324.08	38	9	50	0.884786	-0.1766	-0.997854	0.31835	646	0.892464
ANAS1359-15TR	Anisakis simplex protein	14376	4.85	255.88	14	7	76.6	0.88484	-0.176511	-0.997506	0.318519	647	0.891558
ANAP1644-1PR	Anisakis pegreffii protein	41350	6.44	252.67	13	8	47	1.25905	0.332331	0.997499	0.318523	648	0.890192
ANAP6106-1PR	Anisakis pegreffii protein	47820	5.38	280.97	16	8	31	0.885057	-0.176159	-0.996125	0.319189	649	0.890681
ANAH57-3PR	Anisakis hybrid protein	33928	5.08	2368.47	185	47	91.9	0.885158	-0.175992	-0.995474	0.319506	650	0.890193
ANAP108-8PR	Anisakis pegreffii protein^AANAP108-2PR Anisakis pegreffii protein^AANAP108-1PR Anisakis pegreffii protein^AANAP108-15PR Anisakis pegreffii protein	32036	6.19	1265.3	96	25	70.6	0.885197	-0.17593	-0.995228	0.319625	651	0.889158
ANAH2198-2PR	Anisakis hybrid protein^AANAH2198-1PR Anisakis hybrid protein^AANAH2198-3PR Anisakis hybrid protein	128897	5.43	103.45	6	3	7.4	1.25817	0.331321	0.993538	0.320448	652	0.890078
ANAH4858-1PR	Anisakis hybrid protein^AANAH4858-2PR Anisakis hybrid protein	64110	6.95	263.31	18	8	23.3	1.25737	0.330406	0.989951	0.322198	653	0.893569
ANAH400-9PR	Anisakis hybrid protein	23549	4.63	211.94	12	5	32.3	1.25697	0.329956	0.988185	0.323062	654	0.894595
ANAP71-19PR	Anisakis pegreffii protein	34285	9.44	2502.1	214	35	66.8	0.886339	-0.174069	-0.987932	0.323186	655	0.893573
ANAP71-26PR	Anisakis pegreffii protein	47402	9.53	1736.46	148	25	30.6	0.886339	-0.174069	-0.987932	0.323186	656	0.89221
ANAS785-2TR	Anisakis simplex protein^AANAS785-5TR Anisakis simplex protein	9887	9.3	352.72	27	6	70.9	0.886637	-0.173584	-0.986033	0.324117	657	0.893419
ANAS1372-1TR	Anisakis simplex protein	12888	7.82	170.91	6	3	43.7	1.25572	0.328514	0.982531	0.325838	658	0.896798
ANAS3506-2TR	Anisakis simplex protein	28258	11.23	414.58	31	10	63.7	1.25545	0.328205	0.98132	0.326435	659	0.897078
ANAH327-1PR	Anisakis hybrid protein	20598	7.85	659.68	55	12	90.1	1.25505	0.327747	0.979526	0.32732	660	0.898147
ANAH411-1PR	Anisakis hybrid protein	10785	4.97	590.88	66	10	84.6	0.888183	-0.171072	-0.976181	0.328975	661	0.901322
ANAS19190-3TR	Anisakis simplex protein	23473	4.97	438.73	35	7	22.5	0.888236	-0.170986	-0.975844	0.329142	662	0.900416
ANAP3172-2PR	Anisakis pegreffii protein	31272	7.56	593.91	26	13	61.8	1.2542	0.326769	0.975693	0.329217	663	0.899263
ANAP112-33PR	Anisakis pegreffii protein	27131	7.97	879.65	80	14	40	0.888403	-0.170714	-0.974777	0.329671	664	0.899147
ANAH966-12PR	Anisakis hybrid protein	21478	9.34	307.64	22	6	52.3	0.888763	-0.170129	-0.972484	0.33081	665	0.900897
ANAS513-5TR	Anisakis simplex protein	9066	5.82	617.13	68	10	68.4	0.888975	-0.169786	-0.971139	0.331479	666	0.901364
ANAP87-6PR	Anisakis pegreffii protein	27389	8.29	1592.41	167	27	80.9	0.889021	-0.16971	-0.970843	0.331626	667	0.900413
ANAS542-34TR	Anisakis simplex protein^AANAS542-35TR Anisakis simplex protein^AANAS542-38TR Anisakis simplex protein	40209	4.62	39.27	2	2	15.2	0.889049	-0.169665	-0.970665	0.331715	668	0.899305
ANAH321-5PR	Anisakis hybrid protein	12195	5.74	101.28	5	3	70.1	1.2523	0.324579	0.967104	0.333492	669	0.902771
ANAS651-15TR	Anisakis simplex protein	31743	6.54	171.91	13	4	14.6	1.25211	0.324358	0.966236	0.333926	670	0.902597
ANAP7927-12PR	Anisakis pegreffii protein^AANAP7927-13PR Anisakis pegreffii protein	17245	8.05	250.61	20	7	41.8	0.890287	-0.167658	-0.962799	0.335649	671	0.905901
ANAP3223-4PR	Anisakis pegreffii protein	57336	8.61	57.14	3	2	24.6	0.890512	-0.167294	-0.961369	0.336367	672	0.906488
ANAS2704-7TR	Anisakis simplex protein	44807	6.16	57.14	3	2	20.6	0.890512	-0.167294	-0.961369	0.336367	673	0.905141
ANAS4099-1TR	Anisakis simplex protein	13362	4.57	181.29	9	4	81.9	0.891173	-0.166222	-0.957168	0.338482	674	0.909483
ANAH7972-3PR	Anisakis hybrid protein	19025	9.25	59.73	7	2	34.2	1.24975	0.32164	0.955583	0.339283	675	0.910283
ANAP8821-1PR	Anisakis pegreffii protein	18197	6.34	152.14	9	4	40.3	1.24894	0.320705	0.951915	0.34114	676	0.913912
ANAP112-21PR	Anisakis pegreffii protein^AANAP112-22PR Anisakis pegreffii protein	24945	9.21	1473.95	160	30	69.1	0.892421	-0.164203	-0.949252	0.342492	677	0.91618
ANAH3895-2PR	Anisakis hybrid protein	32920	8.74	147.37	9	4	31.2	1.24806	0.319692	0.947946	0.343157	678	0.916604
ANAS10978-1TR	Anisakis simplex protein^AANAP14-95PR Anisakis pegreffii protein^AANAP14-94PR Anisakis pegreffii protein^AANAH6681-1PR Anisakis hybrid protein	14770	9.21	74.61	5	2	31	1.24782	0.319412	0.946847	0.343717	679	0.916747
ANAS12549-13TR	Anisakis simplex protein	13739	9.91	694.6	79	15	59.3	1.24736	0.318881	0.944766	0.344778	680	0.918225
ANAH722-1PR	Anisakis hybrid protein	65868	5.94	43.12	2	2	4.2	1.24703	0.318499	0.943269	0.345543	681	0.918912
ANAH2391-3PR	Anisakis hybrid protein	13672	7.19	50.12	4	2	20.2	1.24649	0.317873	0.940813	0.3468	682	0.920903
ANAS7532-6TR	Anisakis simplex protein	29211	4.34	531.99	28	10	43.1	1.24649	0.317866	0.940786	0.346814	683	0.919591
ANAP10-1PR	Anisakis pegreffii protein	26122	5.55	240.17	15	6	56	1.24646	0.317841	0.940686	0.346866	684	0.918383
ANAP6551-1PR	Anisakis pegreffii protein	11454	4.75	62.43	4	2	35.7	1.24596	0.317256	0.938395	0.348042	685	0.920151
ANAS1830-5TR	Anisakis simplex protein	53054	5.28	500.78	26	12	46.5	1.24593	0.317221	0.938257	0.348112	686	0.918997
ANAS1156-1TR	Anisakis simplex protein	13674	4.95	148.69	9	5	74.8	0.894394	-0.161018	-0.936765	0.348879	687	0.919681
ANAP1095-7PR	Anisakis pegreffii protein	22274	10.78	477.1	34	12	78.7	1.24473	0.315835	0.932821	0.350912	688	0.923696
ANAP4545-1PR	Anisakis pegreffii protein^AANAP4545-2PR Anisakis pegreffii protein	39748	5.64	134.13	7	4	22.4	0.895466	-0.15929	-0.929989	0.352377	689	0.926204
ANAH1363-2PR	Anisakis hybrid protein^AANAH1363-1PR Anisakis hybrid protein	53848	6.81	233.72	16	7	33.3	0.895866	-0.158645	-0.92746	0.353688	690	0.928302
ANAH1202-10PR	Anisakis hybrid protein	15401	7.03	463.98	55	12	82.1	0.895915	-0.158567	-0.927154	0.353847	691	0.927375
ANAH2561-1PR	Anisakis hybrid protein^AANAH2561-3PR Anisakis hybrid protein	24361	8.26	480.98	25	11	59	1.24337	0.31426	0.926649	0.354109	692	0.926721
ANAP671-4PR	Anisakis pegreffii protein	37768	4.81	2162.53	165	42	76.2	0.896202	-0.158105	-0.925343	0.354788	693	0.927158
ANAH1589-7PR	Anisakis hybrid protein	11814	9.66	93.43	6	3	50.5	1.24299	0.313813	0.924896	0.35502	694	0.926429
ANAP766-3PR	Anisakis pegreffii protein	19939	5.14	1264.23	350	24	65.1	0.896376	-0.157825	-0.924244	0.355359	695	0.92598
ANAS3981-6TR	Anisakis simplex protein	60796	8.77	701.06	31	16	53.1	0.896484	-0.15765	-0.923557	0.355717	696	0.925579
ANAH3921-2PR	Anisakis hybrid protein	94915	8.1	1081.53	68	18	21.9	0.89678	-0.157174	-0.921693	0.356689	697	0.926777
ANAS167-6TR	Anisakis simplex protein^AANAP1422-2PR Anisakis pegreffii protein	13629	6.65	947.5	69	21	88.9	0.896925	-0.156941	-0.92078	0.357165	698	0.926685
ANAP516-8PR	Anisakis pegreffii protein	16202	5.46	299.99	26	7	71.9	0.897053	-0.156735	-0.919974	0.357587	699	0.926451
ANAH3817-5PR	Anisakis hybrid protein	25260	5.99	516.75	48	10	58.5	0.897131	-0.156609	-0.919477	0.357846	700	0.925799
ANAP2602-10PR	Anisakis pegreffii protein	54868	8.87	202.73	14	6	19.6	1.24145	0.312022	0.917872	0.358686	701	0.926648
ANAH20429-1PR	Anisakis hybrid protein	11735	5.1	221.47	18	5	52	0.897659	-0.15576	-0.916149	0.359589	702	0.927657
ANAS8-352TR	Anisakis simplex protein	26350	9.49	1532.91	108	24	48.1	0.898058	-0.15512	-0.913638	0.360907	703	0.929734
ANAS28009-25TR	Anisakis simplex protein^AANAS28009-8TR Anisakis simplex protein^AANAS28009-10TR Anisakis simplex protein^AANAS28009-18TR Anisakis simplex protein^AANAS28009-21TR Anisakis simplex protein^AANAS28009-12TR Anisakis simplex protein^AANAS28009-14TR Anis	21955	5.64	90.87	3	3	22.2	1.24029	0.310679	0.912606	0.36145	704	0.929809
ANAS6955-3TR	Anisakis simplex protein^AANAP8415-1PR Anisakis pegreffii protein^AANAH12748-2PR Anisakis hybrid protein	39231	8.82	79.12	3	3	13.4	1.23992	0.31025	0.910925	0.362335	705	0.930764
ANAP1437-2PR	Anisakis pegreffii protein	18590	5.95	383.16	27	6	40.6	0.898522	-0.154375	-0.910718	0.362444	706	0.929725
ANAS46-4TR	Anisakis simplex protein	39632	9.79	517.75	39	9	53.7	1.23951	0.309774	0.909057	0.36332	707	0.930654
[truncated: 1,104 more rows]

## Sheet: Simplex2 vs Simplex1
prot_acc	prot_desc	prot_mass	prot_pi	prot_score	PSMs	Num_pept	prot_cover	Norm_116/114	Log2_Ratio	ZSCORE	pvalue	rank	FDR
[truncated: 1,811 more rows]

[truncated: 5 more sheets: Pegreffii2 vs simplex3, Hybrid2 vs Simplex4, Simplex4 vs Simplex3, Venny-1, Venny-2]
